# Supplementary material for: Extensive Recombination of a Yeast Diploid Hybrid through Meiotic Reversion
Source: PLoS Genet. 2016 Feb 1;12(2):e1005781. doi: 10.1371/journal.pgen.1005781 (PMC4734685; doi:10.1371/journal.pgen.1005781)
Supplement: S1 Table — (XLSX) [file pgen.1005781.s013.xlsx]

## Sheet: Feuil1
Strain	Genetic background	Genotype
FY1338	S288c	MATα his3∆200 leu2∆0 lys2∆0 met15∆0 trp1∆63 ura3∆0
DA020-1	SK1	MATa his4B::LEU2 leu2::hisG lys2 trp1::hisG ura3∆(PstI-SmaI)::hisG
ORT7235	S288c	MATα arg4-Bgl his3∆200 leu2∆0 lys2∆0 met15∆0 trp1∆63 ura3∆0
ORT7237	SK1	MATa arg4-RV his4B::LEU2 leu2::hisG lys2 trp1::hisG ura3∆(PstI-SmaI)::hisG
AND1702	S288c/SK1	MATα/MATa arg4-Bgl/arg4-RV his3∆200/HIS3 HIS4/his4B::LEU2 leu2∆0/leu2::hisG lys2∆0/lys2 met15∆0/MET15 trp1∆63/trp1::hisG ura3∆0/ura3∆(PstI-SmaI)::hisG
AND1747	S288c	MATα/MATa arg4-Bgl/arg4-RV his3∆200/” lys2∆0/” leu2∆0/” met15∆0/” trp1∆63/” ura3∆0/”
AND1769	SK1	MATα/MATa arg4-Bgl/arg4-RV his4B::LEU2/” leu2::hisG/” lys2/” trp1::hisG/” ura3∆(PstI-SmaI)::hisG/”
