# Supplementary material for: Extensive Recombination of a Yeast Diploid Hybrid through Meiotic Reversion
Source: PLoS Genet. 2016 Feb 1;12(2):e1005781. doi: 10.1371/journal.pgen.1005781 (PMC4734685; doi:10.1371/journal.pgen.1005781)
Supplement: S2 Table — (XLSX) [file pgen.1005781.s014.xlsx]

## Sheet: Feuil1
Strain	Description	Genotype
AND1708	RTG1-S	MATα/MATa ARG4/arg4-Bgl his3∆200/" HIS4/his4B::LEU2 leu2∆0/leu2::hisG lys2∆0/" MET15/met15∆0 trp1∆63/trp1::hisG ura3∆0/ura3∆(PstI-SmaI)::hisG
AND1709	RTG2-S	MATα/MATa ARG4/arg4-Bgl his3∆200/HIS3 HIS4/his4B::LEU2 leu2∆0/leu2::hisG lys2∆0/lys2 met15∆0/" trp1∆63/trp1::hisG ura3∆0/ura3∆(PstI-SmaI)::hisG
AND1710	RTG3-S	MATα/MATa ARG4/" his3∆200/" HIS4/his4B::LEU2 leu2∆0/leu2::hisG lys2∆0/" MET15/" trp1∆63/trp1::hisG ura3∆0/ura3∆*
AND1711	RTG4-S	MATα/MATa ARG4/arg4-RV his3∆200/" HIS4/his4B::LEU2 leu2∆0/leu2::hisG lys2∆0/" MET15/" trp1∆63/trp1::hisG ura3∆0/ura3∆(PstI-SmaI)::hisG
AND1712	RTG5-S	MATα/MATa ARG4/arg4-RV his3∆200/" HIS4/his4B::LEU2 leu2∆0/leu2::hisG lys2∆0/lys2 MET15/met15∆0 trp1∆63/trp1::hisG ura3∆0/ura3∆(PstI-SmaI)::hisG
AND1720	RTG6-S	MATα/MATa ARG4/arg4-Bgl his3∆200/HIS3 HIS4/his4B::LEU2 leu2∆0/leu2::hisG lys2∆0/lys2 met15∆0/" trp1∆63/trp1::hisG ura3∆0/ura3∆(PstI-SmaI)::hisG
AND1733	RTG7-M	MATα/MATa ARG4/arg4-Bgl HIS3/" his4B::LEU2/" leu2::hisG/" lys2∆0/lys2 MET15/met15∆0 trp1∆63/trp1::hisG ura3∆0/ura3∆(PstI-SmaI)::hisG
AND1734	RTG7-D	MATα/MATa arg4-Bgl/arg4-RV his3∆200/" HIS4/" leu2∆0/" lys2∆0/lys2 MET15/met15∆0 trp1∆63/trp1::hisG ura3∆0/ura3∆(PstI-SmaI)::hisG
AND1735	RTG8-M	MATα/MATa arg4-Bgl/arg4-RV his3∆200/" HIS4/his4B::LEU2 leu2∆0/leu2::hisG lys2∆0/lys2 MET15/met15∆0 trp1∆63/trp1::hisG ura3∆0/ura3∆(PstI-SmaI)::hisG
AND1736	RTG8-D	MATα/MATa arg4-Bgl/arg4-RV HIS3/" HIS4/his4B::LEU2 leu2∆0/leu2::hisG lys2∆0/lys2 MET15/met15∆0 trp1∆63/trp1::hisG ura3∆0/ura3∆(PstI-SmaI)::hisG
AND1737	RTG9-M	MATα/MATa arg4-Bgl/arg4-RV his3∆200/HIS3 HIS4/" leu2∆0/" lys2∆0/lys2 MET15/met15∆0 trp1∆63/trp1::hisG ura3∆0/ura3∆(PstI-SmaI)::hisG
AND1738	RTG9-D	MATα/MATa arg4-Bgl/arg4-RV his3∆200/HIS3 his4B::LEU2/" leu2::hisG/" lys2∆0/lys2 MET15/met15∆0 trp1∆63/trp1::hisG ura3∆0/ura3∆(PstI-SmaI)::hisG
AND1739	RTG10-M	MATα/MATa arg4-Bgl/arg4-RV HIS3/" HIS4/his4B::LEU2 leu2∆0/leu2::hisG lys2∆0/lys2 MET15/met15∆0 trp1∆63/trp1::hisG ura3∆0/ura3∆(PstI-SmaI)::hisG
AND1740	RTG10-D	MATα/MATa arg4-Bgl/arg4-RV his3∆200/" HIS4/his4B::LEU2 leu2∆0/leu2::hisG lys2∆0/lys2 MET15/met15∆0 trp1∆63/trp1::hisG ura3∆0/ura3∆(PstI-SmaI)::hisG
AND2600	RTG11-M	MATa/" arg4-Bgl/arg4-RV his3∆200/HIS3 HIS4/his4B::LEU2 leu2∆0/leu2::hisG lys2∆0/lys2 met15∆0/MET15 trp1∆63/trp1::hisG ura3∆0/ura3∆(PstI-SmaI)::hisG
AND2601	RTG11-D	MATα/" arg4-Bgl/arg4-RV his3∆200/HIS3 HIS4/his4B::LEU2 leu2∆0/leu2::hisG lys2∆0/lys2 met15∆0/MET15 trp1∆63/trp1::hisG ura3∆0/ura3∆(PstI-SmaI)::hisG
AND2602	RTG12-M	MATα/MATa arg4-Bgl/arg4-RV his3∆200/HIS3 HIS4/his4B::LEU2 leu2∆0/leu2::hisG lys2∆0/lys2 MET15/" trp1∆63/trp1::hisG ura3∆0/ura3∆(PstI-SmaI)::hisG
AND2603	RTG12-D	MATα/MATa arg4-Bgl/arg4-RV his3∆200/HIS3 HIS4/his4B::LEU2 leu2∆0/leu2::hisG lys2∆0/lys2 met15∆0/" trp1∆63/trp1::hisG ura3∆0/ura3∆(PstI-SmaI)::hisG
AND2604	RTG13-M	MATα/MATa arg4-Bgl/arg4-RV his3∆200/HIS3 HIS4/" leu2∆0/leu2::hisG lys2∆0/lys2 met15∆0/MET15 trp1∆63/trp1::hisG ura3∆0/ura3∆(PstI-SmaI)::hisG
AND2605	RTG13-D	MATα/MATa arg4-Bgl/arg4-RV his3∆200/HIS3 his4B::LEU2/" leu2∆0/leu2::hisG lys2∆0/lys2 met15∆0/MET15 trp1∆63/trp1::hisG ura3∆0/ura3∆(PstI-SmaI)::hisG
AND2606	RTG14-M	MATα/MATa arg4-Bgl/arg4-RV his3∆200/HIS3 HIS4/his4B::LEU2 leu2∆0/leu2::hisG lys2∆0/lys2 MET15/" trp1∆63/trp1::hisG ura3∆0/ura3∆(PstI-SmaI)::hisG
AND2607	RTG14-D	MATα/MATa arg4-Bgl/arg4-RV his3∆200/HIS3 HIS4/his4B::LEU2 leu2∆0/leu2::hisG lys2∆0/lys2 met15∆0/" trp1∆63/trp1::hisG ura3∆0/ura3∆(PstI-SmaI)::hisG
AND2608	RTG15-M	MATa/" arg4-Bgl/arg4-RV his3∆200/HIS3 HIS4/his4B::LEU2 leu2∆0/leu2::hisG lys2∆0/lys2 met15∆0/MET15 trp1∆63/trp1::hisG ura3∆0/ura3∆(PstI-SmaI)::hisG
AND2609	RTG15-D	MATα/" arg4-Bgl/arg4-RV his3∆200/HIS3 HIS4/his4B::LEU2 leu2∆0/leu2::hisG lys2∆0/lys2 met15∆0/MET15 trp1∆63/trp1::hisG ura3∆0/ura3∆(PstI-SmaI)::hisG
AND2610	RTG16-M	MATα/MATa arg4-Bgl/arg4-RV his3∆200/" HIS4/his4B::LEU2 leu2∆0/leu2::hisG lys2∆0/lys2 met15∆0/MET15 trp1∆63/trp1::hisG ura3∆0/ura3∆(PstI-SmaI)::hisG
AND2611	RTG16-D	MATα/MATa arg4-Bgl/arg4-RV HIS3/" HIS4/his4B::LEU2 leu2∆0/leu2::hisG lys2∆0/lys2 met15∆0/MET15 trp1∆63/trp1::hisG ura3∆0/ura3∆(PstI-SmaI)::hisG
AND2612	RTG17-M	MATα/MATa arg4-Bgl/arg4-RV his3∆200/HIS3 HIS4/his4B::LEU2 leu2∆0/leu2::hisG lys2∆0/lys2 MET15/" trp1∆63/trp1::hisG ura3∆0/ura3∆(PstI-SmaI)::hisG
AND2613	RTG17-D	MATα/MATa arg4-Bgl/arg4-RV his3∆200/HIS3 HIS4/his4B::LEU2 leu2∆0/leu2::hisG lys2∆0/lys2 met15∆0/" trp1∆63/trp1::hisG ura3∆0/ura3(recombinant ∆0-(PstI-SmaI)::hisG)
AND2614	RTG18-M	MATα/MATa arg4-Bgl/arg4-Bgl his3∆200/HIS3 HIS4/his4B::LEU2 leu2∆0/leu2::hisG lys2∆0/lys2 MET15/" trp1∆63/trp1::hisG ura3∆0/ura3∆(PstI-SmaI)::hisG
AND2615	RTG18-D	MATα/MATa arg4-RV/arg4-RV his3∆200/HIS3 HIS4/his4B::LEU2 leu2∆0/leu2::hisG lys2∆0/lys2 met15∆0/" trp1∆63/trp1::hisG ura3∆0/ura3∆(PstI-SmaI)::hisG
AND2616	RTG19-M	MATα/MATa arg4-Bgl/arg4-RV his3∆200/HIS3 HIS4/his4B::LEU2 leu2∆0/leu2::hisG lys2∆0/lys2 met15∆0/" trp1∆63/trp1::hisG ura3∆0/ura3∆(PstI-SmaI)::hisG
AND2617	RTG19-D	MATα/MATa arg4-Bgl/arg4-RV his3∆200/HIS3 HIS4/his4B::LEU2 leu2∆0/leu2::hisG lys2∆0/lys2 MET15/" trp1∆63/trp1::hisG ura3∆0/ura3∆(PstI-SmaI)::hisG
AND2618	RTG20-M	MATα/MATa arg4-Bgl/arg4-RV his3∆200/HIS3 HIS4/his4B::LEU2 leu2∆0/leu2::hisG lys2∆0/lys2 met15∆0/MET15 trp1∆63/trp1::hisG ura3∆0/ura3∆(PstI-SmaI)::hisG
AND2619	RTG20-D	MATα/MATa arg4-Bgl/arg4-RV his3∆200/HIS3 his4B::LEU2/" leu2∆0/leu2::hisG lys2∆0/lys2 met15∆0/MET15 trp1∆63/trp1::hisG ura3∆0/ura3∆(PstI-SmaI)::hisG
AND2620	RTG21-M	MATα/MATa arg4-Bgl/arg4-RV HIS3/" HIS4/his4B::LEU2 leu2∆0/leu2::hisG lys2∆0/lys2 met15∆0/MET15 trp1∆63/trp1::hisG ura3∆0/ura3∆(PstI-SmaI)::hisG
AND2621	RTG21-D	MATα/MATa arg4-Bgl/arg4-RV his3∆200/" HIS4/his4B::LEU2 leu2∆0/leu2::hisG lys2∆0/lys2 met15∆0/MET15 trp1∆63/trp1::hisG ura3∆0/ura3∆(PstI-SmaI)::hisG
