# Supplementary material for: Extensive Recombination of a Yeast Diploid Hybrid through Meiotic Reversion
Source: PLoS Genet. 2016 Feb 1;12(2):e1005781. doi: 10.1371/journal.pgen.1005781 (PMC4734685; doi:10.1371/journal.pgen.1005781)
Supplement: S3 Table — The level of PCR duplicates is the percentage of PCR duplicates among all mapped reads. The read count is the number of mapped reads after PCR duplicate removal. PE: Paired-end sequencing, MP: Mate-pair sequencing, NxN: read lengths. (XLSX) [file pgen.1005781.s015.xlsx]

## Sheet: Feuil1
Strain name	Description	Sequencing technology	Library (bp)	Level of PCR duplicates	Read count (x106)	Average coverage depth
FY1338	S288c	SOLiD	PE 50x35	0.21	58	192
DA020-1	SK1	SOLiD	PE 50x35	0.27	43	141
ORT7235	S288c	Illumina	PE 100x100	0.32	9	71
ORT7237	SK1	Illumina	PE 100x100	0.07	11	88
AND1702	S288c/SK1	Illumina	PE 100x100	0.4	12	94
AND1708	RTG1-S	SOLiD	MP 50x50	0.62	25	95
AND1709	RTG2-S	SOLiD	MP 50x50	0.28	45	174
AND1710	RTG3-S	SOLiD	MP 50x50	0.27	47	181
AND1711	RTG4-S	SOLiD	MP 50x50	0.31	48	186
AND1712	RTG5-S	SOLiD	MP 50x50	0.29	49	189
AND1720	RTG6-S	SOLiD	MP 50x50	0.3	46	179
AND1733	RTG7-M	SOLiD	MP 50x50	0.91	4	16
AND1734	RTG7-D	SOLiD	MP 50x50	0.85	7	27
AND1735	RTG8-M	SOLiD	MP 50x50	0.69	21	80
AND1736	RTG8-D	SOLiD	MP 50x50	0.66	18	69
AND1737	RTG9-M	SOLiD	MP 50x50	0.78	14	53
AND1738	RTG9-D	SOLiD	MP 50x50	0.87	7	28
AND1739	RTG10-M	SOLiD	MP 50x50	0.92	4	15
AND1740	RTG10-D	SOLiD	MP 50x50	0.88	6	21
AND2600	RTG11-M	Illumina	PE 100x100	0.12	17	130
AND2601	RTG11-D	Illumina	PE 100x100	0.12	18	141
AND2602	RTG12-M	Illumina	PE 100x100	0.12	17	135
AND2603	RTG12-D	Illumina	PE 100x100	0.13	20	153
AND2604	RTG13-M	Illumina	PE 100x100	0.11	16	120
AND2605	RTG13-D	Illumina	PE 100x100	0.1	13	104
AND2606	RTG14-M	Illumina	PE 100x100	0.12	19	146
AND2607	RTG14-D	Illumina	PE 100x100	0.1	15	120
AND2608	RTG15-M	Illumina	PE 100x100	0.13	20	155
AND2609	RTG15-D	Illumina	PE 100x100	0.11	15	117
AND2610	RTG16-M	Illumina	PE 100x100	0.11	17	131
AND2611	RTG16-D	Illumina	PE 100x100	0.13	19	150
AND2612	RTG17-M	Illumina	PE 100x100	0.12	19	144
AND2613	RTG17-D	Illumina	PE 100x100	0.12	17	134
AND2614	RTG18-M	Illumina	PE 100x100	0.12	20	159
AND2615	RTG18-D	Illumina	PE 100x100	0.1	16	122
AND2616	RTG19-M	Illumina	PE 100x100	0.13	17	132
AND2617	RTG19-D	Illumina	PE 100x100	0.11	18	141
AND2618	RTG20-M	Illumina	PE 100x100	0.11	17	131
AND2619	RTG20-D	Illumina	PE 100x100	0.12	18	137
AND2620	RTG21-M	Illumina	PE 100x100	0.12	18	139
AND2621	RTG21-D	Illumina	PE 100x100	0.11	16	125
AND2710	RTG8-M-M	Illumina	PE 100x100	0.07	11	90
AND2711	RTG8-M-D	Illumina	PE 100x100	0.07	11	90
AND2905	RTG8-M-M-M	Illumina	PE 100x100	0.07	12	94
AND2906	RTG8-M-M-D	Illumina	PE 100x100	0.06	11	88
AND2907	RTG8-M-D-M	Illumina	PE 100x100	0.06	11	89
AND2908	RTG8-M-D-D	Illumina	PE 100x100	0.09	12	103
