# Supplementary material for: Extensive Recombination of a Yeast Diploid Hybrid through Meiotic Reversion
Source: PLoS Genet. 2016 Feb 1;12(2):e1005781. doi: 10.1371/journal.pgen.1005781 (PMC4734685; doi:10.1371/journal.pgen.1005781)
Supplement: S4 Table — (XLSX) [file pgen.1005781.s016.xlsx]

## Sheet: Feuil1
Strain	Description	% S288c	% SK1	% heterozygous	# of SNPs genotyped
AND1708	RTG1-S	25.0%	2.8%	72.2%	62050
AND1709	RTG2-S	13.2%	13.4%	73.4%	62098
AND1710	RTG3-S	13.3%	12.0%	74.7%	62058
AND1711	RTG4-S	14.4%	13.7%	71.9%	62073
AND1712	RTG5-S	8.7%	6.6%	84.7%	62115
AND1720	RTG6-S	12.4%	9.1%	78.5%	62089
AND1733	RTG7-M	17.9%	9.0%	73.1%	53837
AND1734	RTG7-D	9.3%	16.6%	74.1%	60723
AND1735	RTG8-M	5.3%	4.4%	90.3%	62070
AND1736	RTG8-D	4.0%	5.4%	90.7%	61987
AND1737	RTG9-M	6.3%	0.2%	93.5%	62011
AND1738	RTG9-D	0.1%	6.4%	93.5%	61108
AND1739	RTG10-M	8.6%	4.0%	87.5%	53195
AND1740	RTG10-D	4.0%	8.3%	87.6%	59305
AND2600	RTG11-M	10.3%	6.0%	83.7%	62161
AND2601	RTG11-D	5.7%	10.5%	83.8%	62170
AND2602	RTG12-M	0.1%	6.1%	93.7%	62171
AND2603	RTG12-D	6.1%	0.1%	93.9%	62189
AND2604	RTG13-M	0.4%	0.0%	99.6%	62188
AND2605	RTG13-D	0.0%	0.4%	99.6%	62180
AND2606	RTG14-M	0.1%	4.1%	95.7%	62178
AND2607	RTG14-D	4.0%	0.2%	95.8%	62183
AND2608	RTG15-M	0.2%	0.9%	98.9%	62189
AND2609	RTG15-D	0.9%	0.3%	98.8%	62176
AND2610	RTG16-M	12.1%	9.3%	78.6%	62156
AND2611	RTG16-D	9.2%	12.2%	78.6%	62168
AND2612	RTG17-M	8.9%	15.9%	75.2%	62171
AND2613	RTG17-D	15.9%	8.7%	75.4%	62151
AND2614	RTG18-M	3.8%	11.5%	84.7%	62176
AND2615	RTG18-D	11.2%	4.0%	84.8%	62178
AND2616	RTG19-M	7.7%	4.3%	88.0%	62185
AND2617	RTG19-D	4.3%	8.1%	87.6%	62185
AND2618	RTG20-M	0.1%	0.3%	99.7%	62187
AND2619	RTG20-D	0.3%	0.3%	99.4%	62185
AND2620	RTG21-M	9.0%	7.7%	83.3%	62148
AND2621	RTG21-D	7.7%	9.3%	83.0%	62154
