# Supplementary material for: Extensive Recombination of a Yeast Diploid Hybrid through Meiotic Reversion
Source: PLoS Genet. 2016 Feb 1;12(2):e1005781. doi: 10.1371/journal.pgen.1005781 (PMC4734685; doi:10.1371/journal.pgen.1005781)
Supplement: S6 Table — (XLSX) [file pgen.1005781.s018.xlsx]

## Sheet: Feuil1
RTG pair	Chromosome	Coordinate start	Coordinate end	Length	SNP count	Allele	rLOH type
RTG7-M/-D	1	34308	131303	96996	397	SK1	interstitial
RTG7-M/-D	1	193191	203111	9921	74	S288c	interstitial
RTG7-M/-D	2	8331	191613	183283	858	S288c	terminal
RTG7-M/-D	2	703879	758608	54730	284	S288c	interstitial
RTG7-M/-D	3	65119	101597	36479	96	SK1	interstitial
RTG7-M/-D	3	238082	303175	65094	229	SK1	terminal
RTG7-M/-D	4	1064446	1261452	197007	934	S288c	interstitial
RTG7-M/-D	4	1422450	1458516	36067	228	SK1	interstitial
RTG7-M/-D	4	1517745	1523226	5482	22	S288c	terminal
RTG7-M/-D	5	60057	100681	40625	255	S288c	interstitial
RTG7-M/-D	5	201879	240196	38318	176	SK1	interstitial
RTG7-M/-D	6	8342	77181	68840	459	S288c	terminal
RTG7-M/-D	6	229028	269781	40754	313	SK1	terminal
RTG7-M/-D	7	88301	415703	327403	1250	SK1	interstitial
RTG7-M/-D	7	852577	904221	51645	212	SK1	interstitial
RTG7-M/-D	7	959945	1064130	104186	558	S288c	terminal
RTG7-M/-D	8	7411	36073	28663	288	S288c	terminal
RTG7-M/-D	9	26053	96388	70336	361	SK1	terminal
RTG7-M/-D	10	70786	170079	99294	519	S288c	interstitial
RTG7-M/-D	10	467107	574799	107693	262	S288c	interstitial
RTG7-M/-D	11	3393	81384	77992	221	S288c	terminal
RTG7-M/-D	11	97362	169627	72266	186	S288c	interstitial
RTG7-M/-D	11	605465	664363	58899	258	SK1	terminal
RTG7-M/-D	12	656891	699566	42676	205	SK1	interstitial
RTG7-M/-D	12	930472	1059316	128845	511	S288c	terminal
RTG7-M/-D	13	655922	857568	201647	1071	S288c	interstitial
RTG7-M/-D	14	17582	95222	77641	274	SK1	terminal
RTG7-M/-D	14	423011	431640	8630	18	S288c	interstitial
RTG7-M/-D	14	696989	780720	83732	589	S288c	terminal
RTG7-M/-D	15	1732	32791	31060	71	S288c	terminal
RTG7-M/-D	15	495679	496083	405	5	S288c	interstitial
RTG7-M/-D	15	691843	768226	76384	345	SK1	interstitial
RTG7-M/-D	15	833356	994833	161478	729	S288c	interstitial
RTG7-M/-D	16	149586	343255	193670	1027	S288c	interstitial
RTG8-M/-D	4	111349	200220	88872	326	S288c	interstitial
RTG8-M/-D	5	461582	566643	105062	646	S288c	terminal
RTG8-M/-D	14	429959	433271	3313	17	S288c	interstitial
RTG8-M/-D	15	710553	1071405	360853	2010	S288c	terminal
RTG8-M/-D	16	19466	213837	194372	1206	SK1	terminal
RTG8-M/-D	16	711099	925093	213995	1153	SK1	terminal
RTG9-M/-D	3	2869	102669	99801	284	S288c	terminal
RTG9-M/-D	5	158386	566643	408258	2237	S288c	terminal
RTG9-M/-D	16	703030	925093	222064	1182	S288c	terminal
RTG10-M/-D	5	477476	566643	89168	415	SK1	terminal
RTG10-M/-D	7	609644	676875	67232	402	S288c	interstitial
RTG10-M/-D	8	198762	525297	326536	1461	S288c	terminal
RTG10-M/-D	11	2928	313318	310391	992	S288c	terminal
RTG10-M/-D	11	632039	664363	32325	129	S288c	terminal
RTG10-M/-D	12	39963	48923	8961	32	S288c	interstitial
RTG10-M/-D	13	8461	233936	225476	874	SK1	terminal
RTG10-M/-D	15	15041	252891	237851	1098	S288c	terminal
RTG10-M/-D	15	713303	825345	112043	459	SK1	interstitial
RTG11-M/-D	1	96047	129517	33471	84	S288c	interstitial
RTG11-M/-D	3	168004	204750	36747	96	SK1	interstitial
RTG11-M/-D	4	46068	160479	114412	572	SK1	interstitial
RTG11-M/-D	4	313974	343448	29475	190	SK1	interstitial
RTG11-M/-D	6	86452	95849	9398	62	SK1	interstitial
RTG11-M/-D	6	261991	269990	8000	94	S288c	terminal
RTG11-M/-D	7	76882	78859	1978	7	SK1	interstitial
RTG11-M/-D	7	785318	794643	9326	54	SK1	interstitial
RTG11-M/-D	7	937376	1036380	99005	641	SK1	interstitial
RTG11-M/-D	8	6687	65626	58940	528	S288c	terminal
RTG11-M/-D	9	56514	136762	80249	403	S288c	interstitial
RTG11-M/-D	10	639041	726401	87361	528	S288c	interstitial
RTG11-M/-D	11	567960	629864	61905	360	S288c	interstitial
RTG11-M/-D	12	389584	419132	29549	322	SK1	interstitial
RTG11-M/-D	13	118473	183219	64747	310	SK1	interstitial
RTG11-M/-D	13	695427	796401	100975	647	S288c	interstitial
RTG11-M/-D	14	57579	79325	21747	127	SK1	interstitial
RTG11-M/-D	14	199403	301290	101888	567	SK1	interstitial
RTG11-M/-D	15	910022	1071405	161384	1013	S288c	terminal
RTG11-M/-D	16	19466	72410	52945	409	SK1	terminal
RTG11-M/-D	16	174782	526851	352070	2057	S288c	interstitial
RTG11-M/-D	16	613884	687978	74095	424	S288c	interstitial
RTG12-M/-D	9	24646	307120	282475	1470	SK1	terminal
RTG12-M/-D	12	516783	1059322	542540	2246	SK1	terminal
RTG13-M/-D	3	2869	75546	72678	214	S288c	terminal
RTG14-M/-D	10	693885	726401	32517	239	SK1	terminal
RTG14-M/-D	12	616056	1057759	441704	1725	SK1	interstitial
RTG14-M/-D	16	19466	42883	23418	261	SK1	terminal
RTG15-M/-D	3	177399	303499	126101	464	SK1	terminal
RTG16-M/-D	2	569637	801524	231888	1092	SK1	terminal
RTG16-M/-D	4	1043662	1523226	479565	2636	SK1	terminal
RTG16-M/-D	5	7343	68547	61205	364	S288c	terminal
RTG16-M/-D	6	8342	91421	83080	608	S288c	terminal
RTG16-M/-D	7	8879	416143	407265	2077	S288c	terminal
RTG16-M/-D	8	188673	525297	336625	1757	S288c	terminal
RTG16-M/-D	13	625772	917437	291666	1657	SK1	terminal
RTG16-M/-D	15	632823	1071405	438583	2469	S288c	terminal
RTG17-M/-D	1	27914	57739	29826	267	S288c	terminal
RTG17-M/-D	2	126921	206083	79163	412	SK1	interstitial
RTG17-M/-D	2	361006	363144	2139	16	SK1	interstitial
RTG17-M/-D	2	769699	801524	31826	229	S288c	terminal
RTG17-M/-D	4	60540	286258	225719	1068	SK1	interstitial
RTG17-M/-D	4	783897	1044751	260855	1392	SK1	interstitial
RTG17-M/-D	5	315857	525075	209219	1032	SK1	interstitial
RTG17-M/-D	6	201607	269990	68384	529	SK1	terminal
RTG17-M/-D	7	644711	847338	202628	1252	SK1	interstitial
RTG17-M/-D	8	6465	65566	59102	528	S288c	terminal
RTG17-M/-D	10	21297	234824	213528	1210	S288c	terminal
RTG17-M/-D	12	271951	329551	57601	226	S288c	interstitial
RTG17-M/-D	12	336315	538633	202319	1040	SK1	interstitial
RTG17-M/-D	12	620966	818577	197612	947	SK1	interstitial
RTG17-M/-D	13	627290	791009	163720	972	SK1	interstitial
RTG17-M/-D	14	340266	427295	87030	490	S288c	interstitial
RTG17-M/-D	15	15041	60143	45103	214	S288c	terminal
RTG17-M/-D	15	425179	581450	156272	674	S288c	interstitial
RTG17-M/-D	16	19466	68341	48876	392	SK1	terminal
RTG17-M/-D	16	704140	773280	69141	376	SK1	interstitial
RTG17-M/-D	16	779914	790820	10907	67	SK1	interstitial
RTG17-M/-D	16	812552	925093	112542	627	S288c	terminal
RTG18-M/-D	4	850484	1523226	672743	3703	SK1	terminal
RTG18-M/-D	8	124092	525297	401206	2128	S288c	terminal
RTG18-M/-D	10	21297	29995	8699	64	S288c	terminal
RTG18-M/-D	11	521296	664363	143068	752	SK1	terminal
RTG18-M/-D	12	563649	1059322	495674	2002	SK1	terminal
RTG18-M/-D	14	17582	96406	78825	325	SK1	terminal
RTG19-M/-D	2	9560	191613	182054	959	S288c	terminal
RTG19-M/-D	4	124765	176132	51368	178	S288c	interstitial
RTG19-M/-D	12	274580	1059322	784743	3419	S288c	terminal
RTG19-M/-D	14	17582	43912	26331	68	S288c	terminal
RTG19-M/-D	14	52069	539950	487882	2622	SK1	interstitial
RTG20-M/-D	1	192429	192723	295	4	SK1	interstitial
RTG21-M/-D	2	650411	801524	151114	748	SK1	terminal
RTG21-M/-D	3	231791	303499	71709	275	S288c	terminal
RTG21-M/-D	4	553583	583767	30185	153	SK1	interstitial
RTG21-M/-D	4	706032	922382	216351	1052	S288c	interstitial
RTG21-M/-D	6	5764	91421	85658	599	S288c	terminal
RTG21-M/-D	7	219263	422613	203351	1070	S288c	interstitial
RTG21-M/-D	13	793043	917437	124395	681	S288c	terminal
RTG21-M/-D	14	17582	90031	72450	305	SK1	terminal
RTG21-M/-D	15	441487	482608	41122	198	SK1	interstitial
RTG21-M/-D	15	489952	1071405	581454	3040	SK1	terminal
RTG21-M/-D	16	19466	113385	93920	669	S288c	terminal
RTG21-M/-D	16	243556	298955	55400	337	S288c	interstitial
RTG21-M/-D	16	818826	925093	106268	602	S288c	terminal
