# Supplementary material for: Extensive Recombination of a Yeast Diploid Hybrid through Meiotic Reversion
Source: PLoS Genet. 2016 Feb 1;12(2):e1005781. doi: 10.1371/journal.pgen.1005781 (PMC4734685; doi:10.1371/journal.pgen.1005781)
Supplement: S7 Table — (XLSX) [file pgen.1005781.s019.xlsx]

## Sheet: Feuil1
RTG pair	Chromosome	Coordinate start	Coordinate end	Length	SNP count	Allele	nrLOH type
RTG7-M/-D	1	2709	11716	9008	25	S288c	terminal NCO
RTG7-M/-D	1	32511	34170	1660	20	SK1	GC with CO
RTG7-M/-D	1	132066	132066	1	1	SK1	GC with CO
RTG7-M/-D	1	188093	193131	5039	24	S288c	GC with CO
RTG7-M/-D	1	203349	206867	3519	3	SK1	GC with CO
RTG7-M/-D	2	6116	6965	850	3	S288c/SK1	terminal NCO
RTG7-M/-D	2	192289	194226	1938	6	SK1	GC with CO
RTG7-M/-D	2	400827	401176	350	3	S288c	NCO
RTG7-M/-D	2	438816	442879	4064	18	SK1	NCO
RTG7-M/-D	2	593409	593423	15	3	S288c	NCO
RTG7-M/-D	2	701135	703780	2646	8	S288c	GC with CO
RTG7-M/-D	2	758926	760960	2035	14	SK1	GC with CO
RTG7-M/-D	2	802072	803493	1422	7	S288c	terminal NCO
RTG7-M/-D	3	64304	64391	88	2	SK1	GC with CO
RTG7-M/-D	3	102360	103955	1596	7	SK1	GC with CO
RTG7-M/-D	3	156252	158956	2705	17	SK1	NCO
RTG7-M/-D	3	236387	236387	1	1	SK1	GC with CO
RTG7-M/-D	3	303499	315375	11877	57	S288c/SK1	terminal NCO
RTG7-M/-D	4	190810	191004	195	3	S288c	NCO
RTG7-M/-D	4	366629	370499	3871	16	S288c	NCO
RTG7-M/-D	4	547556	550699	3144	22	S288c	NCO
RTG7-M/-D	4	809670	813253	3584	12	S288c	NCO
RTG7-M/-D	4	834320	835444	1125	8	SK1	NCO
RTG7-M/-D	4	1064173	1064173	1	1	SK1	GC with CO
RTG7-M/-D	4	1109568	1110277	710	7	S288c/SK1	NCO
RTG7-M/-D	4	1262394	1265205	2812	10	SK1	GC with CO
RTG7-M/-D	4	1416035	1416431	397	3	S288c	NCO
RTG7-M/-D	4	1418662	1421908	3247	22	SK1	GC with CO
RTG7-M/-D	4	1459261	1460445	1185	5	SK1	GC with CO
RTG7-M/-D	4	1487794	1488106	313	3	SK1	NCO
RTG7-M/-D	5	57941	59555	1615	5	S288c	GC with CO
RTG7-M/-D	5	101018	101365	348	3	SK1	GC with CO
RTG7-M/-D	5	191462	192670	1209	7	S288c	NCO
RTG7-M/-D	5	194375	201006	6632	54	S288c	GC with CO
RTG7-M/-D	5	240545	240545	1	1	SK1	GC with CO
RTG7-M/-D	5	307383	308891	1509	9	S288c	NCO
RTG7-M/-D	5	309420	310540	1121	7	SK1	NCO
RTG7-M/-D	5	335254	336237	984	9	SK1	NCO
RTG7-M/-D	6	77619	78568	950	6	SK1	GC with CO
RTG7-M/-D	7	1769	1808	40	3	S288c	NCO
RTG7-M/-D	7	21868	23854	1987	12	SK1	NCO
RTG7-M/-D	7	87486	87882	397	3	S288c	GC with CO
RTG7-M/-D	7	171138	172231	1094	14	S288c/SK1	NCO
RTG7-M/-D	7	174187	174394	208	3	S288c/SK1	NCO
RTG7-M/-D	7	381438	384832	3395	21	S288c/SK1	NCO
RTG7-M/-D	7	417671	418238	568	2	S288c	GC with CO
RTG7-M/-D	7	560747	561645	899	3	SK1	NCO
RTG7-M/-D	7	640411	640849	439	4	SK1	NCO
RTG7-M/-D	7	794620	794890	271	4	SK1	NCO
RTG7-M/-D	7	796856	797085	230	3	SK1	NCO
RTG7-M/-D	7	848688	852125	3438	24	S288c	GC with CO
RTG7-M/-D	7	904347	908833	4487	28	S288c	GC with CO
RTG7-M/-D	7	1065116	1083467	18352	36	S288c/SK1	terminal NCO
RTG7-M/-D	8	36128	37489	1362	9	SK1	GC with CO
RTG7-M/-D	8	64748	65566	819	5	S288c	NCO
RTG7-M/-D	8	141607	141841	235	5	S288c	NCO
RTG7-M/-D	8	296240	298776	2537	13	SK1	NCO
RTG7-M/-D	8	443428	445303	1876	6	S288c	NCO
RTG7-M/-D	9	24790	24790	1	1	S288c/SK1	terminal NCO
RTG7-M/-D	9	37429	39139	1711	22	S288c/SK1	NCO
RTG7-M/-D	9	149112	149536	425	5	S288c	NCO
RTG7-M/-D	9	332459	334877	2419	5	S288c	NCO
RTG7-M/-D	9	408110	411553	3444	22	SK1	NCO
RTG7-M/-D	10	28329	28422	94	4	SK1	NCO
RTG7-M/-D	10	68967	70072	1106	10	S288c	GC with CO
RTG7-M/-D	10	170556	170649	94	2	SK1	GC with CO
RTG7-M/-D	10	465021	466454	1434	5	S288c	GC with CO
RTG7-M/-D	10	728301	728412	112	4	S288c	NCO
RTG7-M/-D	11	82469	82733	265	3	S288c/SK1	NCO
RTG7-M/-D	11	82469	82733	265	3	SK1	GC with CO
RTG7-M/-D	11	83549	84611	1063	15	S288c	NCO
RTG7-M/-D	11	96552	97113	562	2	S288c	GC with CO
RTG7-M/-D	11	171082	171261	180	2	SK1	GC with CO
RTG7-M/-D	11	197315	199676	2362	11	SK1	NCO
RTG7-M/-D	11	199802	201909	2108	28	S288c	NCO
RTG7-M/-D	11	325747	327038	1292	8	SK1	NCO
RTG7-M/-D	11	455903	459142	3240	21	S288c	NCO
RTG7-M/-D	11	573370	573395	26	3	SK1	NCO
RTG7-M/-D	11	602763	604356	1594	4	SK1	GC with CO
RTG7-M/-D	12	29612	30375	764	5	S288c	NCO
RTG7-M/-D	12	254321	257813	3493	22	S288c	NCO
RTG7-M/-D	12	348625	348950	326	3	S288c	NCO
RTG7-M/-D	12	394411	397246	2836	44	S288c	NCO
RTG7-M/-D	12	397684	397870	187	5	S288c	NCO
RTG7-M/-D	12	642132	648649	6518	22	S288c	NCO
RTG7-M/-D	12	650212	650212	1	1	S288c	GC with CO
RTG7-M/-D	12	699870	700111	242	2	S288c	GC with CO
RTG7-M/-D	12	822768	823256	489	3	S288c	NCO
RTG7-M/-D	12	1024747	1025152	406	4	S288c/SK1	NCO
RTG7-M/-D	12	1044654	1044772	119	3	S288c/SK1	NCO
RTG7-M/-D	12	1059505	1064643	5139	27	S288c/SK1	terminal NCO
RTG7-M/-D	13	219146	219785	640	5	SK1	NCO
RTG7-M/-D	13	407179	410894	3716	13	SK1	NCO
RTG7-M/-D	13	473320	474052	733	5	S288c	NCO
RTG7-M/-D	13	509203	513778	4576	41	S288c	NCO
RTG7-M/-D	13	654563	654825	263	5	S288c	GC with CO
RTG7-M/-D	13	700248	702605	2358	14	S288c/SK1	NCO
RTG7-M/-D	13	856957	857306	350	3	S288c/SK1	NCO
RTG7-M/-D	13	857676	859920	2245	7	S288c	GC with CO
RTG7-M/-D	13	923213	923269	57	2	SK1	terminal NCO
RTG7-M/-D	14	11808	14163	2356	4	S288c	terminal NCO
RTG7-M/-D	14	11808	14163	2356	4	S288c/SK1	terminal NCO
RTG7-M/-D	14	96181	96228	48	2	S288c	GC with CO
RTG7-M/-D	14	286688	290121	3434	27	S288c	NCO
RTG7-M/-D	14	356756	356906	151	3	SK1	NCO
RTG7-M/-D	14	424772	427295	2524	14	S288c/SK1	NCO
RTG7-M/-D	14	480343	481350	1008	9	S288c	NCO
RTG7-M/-D	14	574466	576450	1985	8	SK1	NCO
RTG7-M/-D	14	694868	696647	1780	3	SK1	GC with CO
RTG7-M/-D	14	773034	776214	3181	11	S288c/SK1	NCO
RTG7-M/-D	15	23443	25365	1923	7	S288c/SK1	NCO
RTG7-M/-D	15	32838	39107	6270	23	SK1	GC with CO
RTG7-M/-D	15	129347	130190	844	3	S288c	NCO
RTG7-M/-D	15	137841	141631	3791	13	SK1	NCO
RTG7-M/-D	15	241259	241710	452	5	S288c	NCO
RTG7-M/-D	15	488123	491483	3361	20	SK1	NCO
RTG7-M/-D	15	492191	495462	3272	21	SK1	GC with CO
RTG7-M/-D	15	496163	496163	1	1	SK1	GC with CO
RTG7-M/-D	15	500197	500878	682	5	SK1	NCO
RTG7-M/-D	15	690202	690980	779	3	S288c	GC with CO
RTG7-M/-D	15	768642	770868	2227	21	S288c	GC with CO
RTG7-M/-D	15	781633	784086	2454	19	S288c	NCO
RTG7-M/-D	15	804884	807123	2240	8	SK1	NCO
RTG7-M/-D	15	832893	833083	191	2	S288c	GC with CO
RTG7-M/-D	15	849538	849847	310	4	S288c/SK1	NCO
RTG7-M/-D	15	942722	945252	2531	12	S288c/SK1	NCO
RTG7-M/-D	15	995303	997902	2600	8	SK1	GC with CO
RTG7-M/-D	16	72392	72844	453	3	SK1	NCO
RTG7-M/-D	16	125700	128926	3227	17	SK1	NCO
RTG7-M/-D	16	147934	147934	1	1	SK1	GC with CO
RTG7-M/-D	16	206683	208076	1394	4	S288C/SK1	NCO
RTG7-M/-D	16	343683	348739	5057	35	SK1	GC with CO
RTG7-M/-D	16	507023	507047	25	3	SK1	NCO
RTG7-M/-D	16	527344	528017	674	4	SK1	NCO
RTG7-M/-D	16	570287	570409	123	3	SK1	NCO
RTG7-M/-D	16	719766	720561	796	9	SK1	NCO
RTG7-M/-D	16	770162	770314	153	3	SK1	NCO
RTG7-M/-D	16	783637	785910	2274	9	S288c	NCO
RTG7-M/-D	16	925939	928226	2288	4	SK1	terminal NCO
RTG8-M/-D	2	43330	43774	445	4	SK1	NCO
RTG8-M/-D	2	680219	681557	1339	6	S288c	NCO
RTG8-M/-D	2	747838	749103	1266	5	SK1	NCO
RTG8-M/-D	2	757029	761529	4501	25	SK1	NCO
RTG8-M/-D	4	94320	110696	16377	77	S288c	GC with CO
RTG8-M/-D	4	200994	205825	4832	27	SK1	GC with CO
RTG8-M/-D	4	265338	265606	269	5	SK1	NCO
RTG8-M/-D	4	300160	302250	2091	12	SK1	NCO
RTG8-M/-D	4	522622	522640	19	3	S288c	NCO
RTG8-M/-D	7	988	988	1	1	SK1	terminal NCO
RTG8-M/-D	7	174098	176415	2318	14	SK1	NCO
RTG8-M/-D	7	296177	298391	2215	18	SK1	NCO
RTG8-M/-D	7	502282	506019	3738	21	SK1	NCO
RTG8-M/-D	7	507127	515701	8575	42	S288c	NCO
RTG8-M/-D	7	732583	734123	1541	15	S288c	NCO
RTG8-M/-D	7	905665	906181	517	4	S288c	NCO
RTG8-M/-D	8	104426	104568	143	4	SK1	NCO
RTG8-M/-D	8	137997	139752	1756	15	S288c	NCO
RTG8-M/-D	8	329295	331868	2574	7	SK1	NCO
RTG8-M/-D	9	53717	53832	116	3	SK1	NCO
RTG8-M/-D	10	228732	229307	576	4	S288c	NCO
RTG8-M/-D	10	280598	283074	2477	14	SK1	NCO
RTG8-M/-D	10	373143	375392	2250	12	S288c	NCO
RTG8-M/-D	10	455335	455506	172	4	SK1	NCO
RTG8-M/-D	11	332860	337206	4347	33	SK1	NCO
RTG8-M/-D	11	340626	344705	4080	42	S288c	NCO
RTG8-M/-D	12	64866	67247	2382	18	S288c	NCO
RTG8-M/-D	12	230960	233075	2116	14	SK1	NCO
RTG8-M/-D	12	318672	320997	2326	7	S288c	NCO
RTG8-M/-D	12	610430	614751	4322	59	S288c	NCO
RTG8-M/-D	12	1001409	1002243	835	7	SK1	NCO
RTG8-M/-D	13	77482	78212	731	14	SK1	NCO
RTG8-M/-D	13	163055	165482	2428	10	SK1	NCO
RTG8-M/-D	13	352504	356625	4122	31	SK1	NCO
RTG8-M/-D	13	410660	412878	2219	10	SK1	NCO
RTG8-M/-D	13	673846	676154	2309	12	SK1	NCO
RTG8-M/-D	13	923260	923269	10	2	SK1	terminal NCO
RTG8-M/-D	14	10252	10252	1	1	S288c	terminal NCO
RTG8-M/-D	14	427278	428883	1606	5	SK1	GC with CO
RTG8-M/-D	14	434561	435739	1179	3	S288c	GC with CO
RTG8-M/-D	14	501040	502322	1283	14	S288c	NCO
RTG8-M/-D	15	459840	460017	178	4	SK1	NCO
RTG8-M/-D	15	460815	462083	1269	9	SK1	NCO
RTG8-M/-D	15	700853	703419	2567	32	SK1	GC with CO
RTG8-M/-D	15	849514	849847	334	5	S288c/SK1	NCO
RTG8-M/-D	15	986764	989690	2927	18	S288c/SK1	NCO
RTG8-M/-D	15	1061582	1061800	219	6	S288c/SK1	NCO
RTG8-M/-D	15	1072492	1079546	7055	13	S288c/SK1	terminal NCO
RTG8-M/-D	16	12641	17920	5280	20	S288c/SK1	terminal NCO
RTG8-M/-D	16	22957	25632	2676	25	S288c/SK1	NCO
RTG8-M/-D	16	214028	215587	1560	15	S288c	GC with CO
RTG8-M/-D	16	443969	446142	2174	16	SK1	NCO
RTG8-M/-D	16	705129	710988	5860	38	SK1	GC with CO
RTG8-M/-D	16	910771	911122	352	7	S288c/SK1	NCO
RTG8-M/-D	16	925593	928226	2634	5	S288c/SK1	terminal NCO
RTG9-M/-D	1	92384	92891	508	4	S288c	NCO
RTG9-M/-D	1	143679	143852	174	3	S288c	NCO
RTG9-M/-D	3	8528	9739	1212	6	S288c/SK1	NCO
RTG9-M/-D	3	16705	18173	1469	5	S288c/SK1	NCO
RTG9-M/-D	3	227570	228130	561	3	SK1	NCO
RTG9-M/-D	4	141791	142000	210	3	S288c	NCO
RTG9-M/-D	4	569971	570629	659	5	SK1	NCO
RTG9-M/-D	4	702278	703905	1628	24	SK1	NCO
RTG9-M/-D	4	952937	959874	6938	47	SK1	NCO
RTG9-M/-D	5	152265	157999	5735	46	SK1	GC with CO
RTG9-M/-D	5	543765	544734	970	5	S288c/SK1	NCO
RTG9-M/-D	6	267778	267785	8	2	S288c	NCO
RTG9-M/-D	6	268977	269250	274	7	SK1	terminal NCO
RTG9-M/-D	7	1046	1210	165	5	SK1	terminal NCO
RTG9-M/-D	7	209279	211015	1737	10	S288c	NCO
RTG9-M/-D	8	422434	422786	353	4	SK1	NCO
RTG9-M/-D	8	474166	484407	10242	70	S288c	NCO
RTG9-M/-D	11	306214	309188	2975	16	S288c	NCO
RTG9-M/-D	12	258349	259471	1123	6	SK1	NCO
RTG9-M/-D	13	8946	8973	28	3	S288c	NCO
RTG9-M/-D	13	923269	923508	240	3	SK1	terminal NCO
RTG9-M/-D	14	42185	43912	1728	6	S288c	NCO
RTG9-M/-D	14	239987	240009	23	3	S288c	NCO
RTG9-M/-D	15	315191	315837	647	5	S288c	NCO
RTG9-M/-D	16	19655	19659	5	3	S288c	NCO
RTG9-M/-D	16	45800	47566	1767	18	S288c	NCO
RTG9-M/-D	16	699663	700509	847	7	SK1	NCO
RTG9-M/-D	16	702403	702662	260	6	S288c/SK1	NCO
RTG9-M/-D	16	702403	702662	260	6	S288c	GC with CO
RTG9-M/-D	16	925172	928226	3055	8	S288c/SK1	terminal NCO
RTG10-M/-D	1	81253	84046	2794	12	SK1	NCO
RTG10-M/-D	1	128637	130975	2339	11	S288c	NCO
RTG10-M/-D	2	42717	42726	10	3	S288c	NCO
RTG10-M/-D	2	107418	107671	254	3	SK1	NCO
RTG10-M/-D	2	122996	123103	108	3	SK1	NCO
RTG10-M/-D	2	139079	139079	1	1	SK1	NCO
RTG10-M/-D	2	258511	258516	6	3	S288c	NCO
RTG10-M/-D	2	481670	483804	2135	9	S288c	NCO
RTG10-M/-D	2	547412	547412	1	1	S288c	NCO
RTG10-M/-D	2	775070	775348	279	3	SK1	NCO
RTG10-M/-D	3	248057	250855	2799	11	SK1	NCO
RTG10-M/-D	4	2156	2230	75	3	S288c	terminalNCO
RTG10-M/-D	4	240792	242306	1515	15	S288c	NCO
RTG10-M/-D	4	550499	550893	395	4	SK1	NCO
RTG10-M/-D	4	614186	618091	3906	35	SK1	NCO
RTG10-M/-D	4	857609	857627	19	3	S288c	NCO
RTG10-M/-D	4	931142	931180	39	3	SK1	NCO
RTG10-M/-D	4	956552	957317	766	6	SK1	NCO
RTG10-M/-D	4	1101915	1102243	329	2	SK1	NCO
RTG10-M/-D	4	1273909	1274423	515	3	SK1	NCO
RTG10-M/-D	4	1472499	1472505	7	3	S288c	NCO
RTG10-M/-D	5	57275	57941	667	3	SK1	NCO
RTG10-M/-D	5	99120	99132	13	3	S288c	NCO
RTG10-M/-D	5	125141	125221	81	3	SK1	NCO
RTG10-M/-D	5	157769	165547	7779	35	S288c	NCO
RTG10-M/-D	5	221538	222941	1404	12	SK1	NCO
RTG10-M/-D	5	467203	477110	9908	85	S288c	GC with CO
RTG10-M/-D	6	36288	36304	17	3	S288c	NCO
RTG10-M/-D	6	45926	45941	16	3	S288c	NCO
RTG10-M/-D	6	64937	66355	1419	14	SK1	NCO
RTG10-M/-D	6	192850	198468	5619	35	SK1	NCO
RTG10-M/-D	6	268977	268997	21	2	SK1	terminal NCO
RTG10-M/-D	7	1210	1210	1	1	SK1	terminal NCO
RTG10-M/-D	7	1808	1808	1	1	S288c	NCO
RTG10-M/-D	7	8957	9044	88	3	S288c	NCO
RTG10-M/-D	7	17724	17750	27	3	SK1	NCO
RTG10-M/-D	7	188702	191348	2647	11	S288c	NCO
RTG10-M/-D	7	249983	250680	698	3	SK1	NCO
RTG10-M/-D	7	607286	609405	2120	12	S288c	GC with CO
RTG10-M/-D	7	962062	965717	3656	29	SK1	NCO
RTG10-M/-D	7	967596	969615	2020	18	S288c	NCO
RTG10-M/-D	8	25276	25348	73	3	S288c	NCO
RTG10-M/-D	8	197237	198244	1008	4	SK1	GC with CO
RTG10-M/-D	8	397520	398452	933	6	S288c/SK1	NCO
RTG10-M/-D	8	399427	399484	58	2	S288c/SK1	NCO
RTG10-M/-D	8	407300	413239	5940	16	S288c/SK1	NCO
RTG10-M/-D	8	527450	553982	26533	10	S288c/SK1	terminal NCO
RTG10-M/-D	9	37222	37222	1	1	SK1	NCO
RTG10-M/-D	9	132148	132543	396	4	SK1	NCO
RTG10-M/-D	9	195082	195861	780	3	SK1	NCO
RTG10-M/-D	9	325047	325697	651	4	SK1	NCO
RTG10-M/-D	9	386589	386765	177	3	SK1	NCO
RTG10-M/-D	9	438765	438993	229	5	SK1	terminal NCO
RTG10-M/-D	10	75337	75337	1	1	S288c	NCO
RTG10-M/-D	10	85363	87183	1821	16	SK1	NCO
RTG10-M/-D	10	323823	325369	1547	3	SK1	NCO
RTG10-M/-D	10	350244	352052	1809	7	S288c	NCO
RTG10-M/-D	10	572936	573135	200	2	S288c	NCO
RTG10-M/-D	11	118487	119339	853	3	S288c/SK1	NCO
RTG10-M/-D	11	192187	195825	3639	13	S288c/SK1	NCO
RTG10-M/-D	11	314752	315983	1232	17	S288c	GC with CO
RTG10-M/-D	11	522458	523718	1261	8	SK1	NCO
RTG10-M/-D	11	628158	631559	3402	16	SK1	GC with CO
RTG10-M/-D	12	49452	53089	3638	32	S288c	GC with CO
RTG10-M/-D	12	365682	365733	52	3	S288c	NCO
RTG10-M/-D	12	533966	534194	229	2	S288c	NCO
RTG10-M/-D	13	112670	113072	403	3	S288c/SK1	NCO
RTG10-M/-D	13	231382	232186	805	4	S288c/SK1	NCO
RTG10-M/-D	13	234484	234644	161	5	S288c	GC with CO
RTG10-M/-D	13	371393	371404	12	3	S288c	NCO
RTG10-M/-D	13	606680	612918	6239	32	SK1	NCO
RTG10-M/-D	13	623124	623432	309	3	SK1	NCO
RTG10-M/-D	13	748748	754630	5883	14	S288c	NCO
RTG10-M/-D	13	829545	831576	2032	8	SK1	NCO
RTG10-M/-D	13	923213	923269	57	3	SK1	terminal NCO
RTG10-M/-D	14	110765	112194	1430	12	SK1	NCO
RTG10-M/-D	14	408111	409926	1816	7	S288c	NCO
RTG10-M/-D	14	531399	532945	1547	10	S288c	NCO
RTG10-M/-D	15	11612	11612	1	1	S288c/SK1	terminal NCO
RTG10-M/-D	15	24299	31750	7452	13	S288c/SK1	NCO
RTG10-M/-D	15	32865	39107	6243	22	S288c/SK1	NCO
RTG10-M/-D	15	77521	80664	3144	32	S288c/SK1	NCO
RTG10-M/-D	15	253895	256457	2563	17	SK1	GC with CO
RTG10-M/-D	15	700853	713081	12229	39	SK1	GC with CO
RTG10-M/-D	15	826031	827284	1254	13	SK1	GC with CO
RTG10-M/-D	15	854799	857553	2755	10	S288c	NCO
RTG10-M/-D	15	968934	968942	9	3	S288c	NCO
RTG10-M/-D	16	26330	26365	36	3	SK1	NCO
RTG10-M/-D	16	46831	47566	736	7	SK1	NCO
RTG10-M/-D	16	76310	77509	1200	17	S288c	NCO
RTG10-M/-D	16	195862	195918	57	3	SK1	NCO
RTG10-M/-D	16	280470	280470	1	1	S288c	NCO
RTG10-M/-D	16	499073	501086	2014	16	S288c	NCO
RTG10-M/-D	16	527480	527485	6	3	S288c	NCO
RTG10-M/-D	16	655575	658683	3109	17	SK1	NCO
RTG11-M/-D	1	29564	29564	1	1	S288c	NCO
RTG11-M/-D	1	30558	30558	1	1	S288c	NCO
RTG11-M/-D	1	94472	95748	1277	24	SK1	GC with CO
RTG11-M/-D	1	130292	131303	1012	6	S288c	GC with CO
RTG11-M/-D	2	69355	70006	652	8	S288c	NCO
RTG11-M/-D	2	152894	153787	894	7	S288c	NCO
RTG11-M/-D	2	585769	586221	453	5	SK1	NCO
RTG11-M/-D	2	642165	642776	612	6	SK1	NCO
RTG11-M/-D	2	735096	738241	3146	17	SK1	NCO
RTG11-M/-D	3	71223	72786	1564	10	S288c	NCO
RTG11-M/-D	3	99873	102669	2797	12	SK1	NCO
RTG11-M/-D	3	160583	167741	7159	31	SK1	GC with CO
RTG11-M/-D	3	207459	207705	247	4	S288c/SK1	NCO
RTG11-M/-D	3	207459	207705	247	4	S288c	GC with CO
RTG11-M/-D	3	212125	212637	513	6	S288c	NCO
RTG11-M/-D	4	45363	45363	1	1	SK1	GC with CO
RTG11-M/-D	4	160731	160731	1	1	SK1	GC with CO
RTG11-M/-D	4	313308	313905	598	8	SK1	GC with CO
RTG11-M/-D	4	346531	347078	548	11	SK1	GC with CO
RTG11-M/-D	4	859191	860927	1737	13	SK1	NCO
RTG11-M/-D	4	887150	887591	442	4	S288c	NCO
RTG11-M/-D	4	1020081	1023058	2978	16	S288c	NCO
RTG11-M/-D	4	1291869	1294207	2339	21	SK1	NCO
RTG11-M/-D	4	1445840	1449311	3472	41	SK1	NCO
RTG11-M/-D	5	412892	416927	4036	24	S288c	NCO
RTG11-M/-D	6	85636	85941	306	4	S288c	GC with CO
RTG11-M/-D	6	96502	96667	166	3	S288c	GC with CO
RTG11-M/-D	6	97308	98757	1450	19	SK1	NCO
RTG11-M/-D	6	241102	242028	927	8	SK1	NCO
RTG11-M/-D	6	260870	261777	908	12	SK1	GC with CO
RTG11-M/-D	7	76021	76512	492	10	S288c	GC with CO
RTG11-M/-D	7	78965	79203	239	4	S288c	GC with CO
RTG11-M/-D	7	188702	191348	2647	12	SK1	NCO
RTG11-M/-D	7	396397	399836	3440	15	S288c	NCO
RTG11-M/-D	7	784625	784625	1	1	S288c	GC with CO
RTG11-M/-D	7	794878	799262	4385	40	S288c	GC with CO
RTG11-M/-D	7	1036885	1038142	1258	9	S288c	GC with CO
RTG11-M/-D	8	66123	68352	2230	9	S288c	GC with CO
RTG11-M/-D	8	172563	174717	2155	11	SK1	NCO
RTG11-M/-D	8	175141	175480	340	5	S288c	NCO
RTG11-M/-D	8	253745	256342	2598	12	S288c	NCO
RTG11-M/-D	9	55678	55837	160	3	SK1	GC with CO
RTG11-M/-D	9	137160	139937	2778	27	SK1	GC with CO
RTG11-M/-D	9	244149	244618	470	4	S288c	NCO
RTG11-M/-D	10	31505	37127	5623	61	SK1	NCO
RTG11-M/-D	10	129900	130065	166	4	SK1	NCO
RTG11-M/-D	10	280598	281056	459	4	S288c	NCO
RTG11-M/-D	10	424383	425486	1104	8	SK1	NCO
RTG11-M/-D	10	572936	574799	1864	10	S288c	NCO
RTG11-M/-D	10	637056	638730	1675	14	S288c	GC with CO
RTG11-M/-D	10	728247	736365	8119	7	SK1	GC with CO
RTG11-M/-D	11	98109	100670	2562	21	SK1	NCO
RTG11-M/-D	11	567633	567633	1	1	S288c	GC with CO
RTG11-M/-D	12	27605	30930	3326	14	SK1	NCO
RTG11-M/-D	12	86783	88557	1775	15	SK1	NCO
RTG11-M/-D	12	230005	230210	206	3	S288c	NCO
RTG11-M/-D	12	385601	389413	3813	19	SK1	GC with CO
RTG11-M/-D	12	603325	604223	899	7	SK1	NCO
RTG11-M/-D	12	892217	892436	220	3	SK1	NCO
RTG11-M/-D	12	932469	933272	804	6	S288c	NCO
RTG11-M/-D	13	117066	117651	586	4	SK1	GC with CO
RTG11-M/-D	13	183824	211216	27393	76	SK1	GC with CO
RTG11-M/-D	13	395765	400537	4773	43	S288c	NCO
RTG11-M/-D	13	560317	560428	112	3	S288c	NCO
RTG11-M/-D	13	694139	695300	1162	9	S288c	GC with CO
RTG11-M/-D	13	796811	799763	2953	28	SK1	GC with CO
RTG11-M/-D	14	57439	57439	1	1	S288c	GC with CO
RTG11-M/-D	14	79763	80433	671	6	SK1	GC with CO
RTG11-M/-D	14	197707	198937	1231	9	SK1	GC with CO
RTG11-M/-D	14	301506	301887	382	7	SK1	GC with CO
RTG11-M/-D	14	353690	355731	2042	14	SK1	NCO
RTG11-M/-D	14	407285	408778	1494	6	SK1	NCO
RTG11-M/-D	14	676029	679089	3061	33	S288c	NCO
RTG11-M/-D	14	699116	700166	1051	3	SK1	NCO
RTG11-M/-D	15	125570	128730	3161	17	S288c	NCO
RTG11-M/-D	15	503360	505622	2263	13	SK1	NCO
RTG11-M/-D	15	660208	662688	2481	16	SK1	NCO
RTG11-M/-D	15	827824	828088	265	4	S288c	NCO
RTG11-M/-D	15	908860	908860	1	1	S288c	GC with CO
RTG11-M/-D	15	1072492	1079504	7013	17	S288c/SK1	terminal NCO
RTG11-M/-D	16	11629	17920	6292	24	S288c/SK1	terminal NCO
RTG11-M/-D	16	22957	25632	2676	26	S288c/SK1	NCO
RTG11-M/-D	16	72844	73338	495	3	SK1	GC with CO
RTG11-M/-D	16	460696	461367	672	7	S288c/SK1	NCO
RTG11-M/-D	16	527307	529944	2638	19	SK1	GC with CO
RTG11-M/-D	16	613637	613725	89	3	SK1	GC with CO
RTG11-M/-D	16	688591	688954	364	4	S288c	GC with CO
RTG11-M/-D	16	824056	824188	133	4	SK1	NCO
RTG12-M/-D	1	68551	70621	2071	18	S288c	NCO
RTG12-M/-D	2	196145	196417	273	3	S288c	NCO
RTG12-M/-D	2	649927	650619	693	3	SK1	NCO
RTG12-M/-D	3	192715	193828	1114	5	SK1	NCO
RTG12-M/-D	4	303504	304248	745	4	S288c	NCO
RTG12-M/-D	4	1058554	1062037	3484	29	S288c	NCO
RTG12-M/-D	4	1251845	1252379	535	4	SK1	NCO
RTG12-M/-D	4	1276339	1277377	1039	6	S288c	NCO
RTG12-M/-D	4	1434289	1434557	269	5	SK1	NCO
RTG12-M/-D	6	81527	82679	1153	14	SK1	NCO
RTG12-M/-D	6	87400	87949	550	7	S288c	NCO
RTG12-M/-D	7	397325	401117	3793	13	S288c	NCO
RTG12-M/-D	7	426538	428152	1615	10	SK1	NCO
RTG12-M/-D	8	324669	325621	953	5	S288c	NCO
RTG12-M/-D	8	490863	491043	181	3	S288c	NCO
RTG12-M/-D	9	37429	39139	1711	27	S288c/SK1	NCO
RTG12-M/-D	9	193262	193815	554	3	S288c/SK1	NCO
RTG12-M/-D	9	205766	209304	3539	6	S288c/SK1	NCO
RTG12-M/-D	9	307779	311839	4061	29	S288c	GC with CO
RTG12-M/-D	9	332459	333345	887	4	S288c	NCO
RTG12-M/-D	10	507091	508529	1439	5	SK1	NCO
RTG12-M/-D	12	515666	516236	571	4	SK1	GC with CO
RTG12-M/-D	12	1059505	1064643	5139	35	S288c/SK1	terminal NCO
RTG12-M/-D	13	810028	810963	936	5	SK1	NCO
RTG12-M/-D	14	641452	641892	441	4	S288c	NCO
RTG12-M/-D	14	652238	652841	604	4	S288c	NCO
RTG12-M/-D	15	31369	31750	382	7	S288c	NCO
RTG12-M/-D	15	38177	39107	931	7	SK1	NCO
RTG12-M/-D	15	183754	185240	1487	10	SK1	NCO
RTG13-M/-D	1	29564	29564	1	1	S288c	NCO
RTG13-M/-D	3	6337	9739	3403	7	S288c/SK1	NCO
RTG13-M/-D	3	76939	79797	2859	18	SK1	GC with CO
RTG13-M/-D	3	279641	280971	1331	5	SK1	NCO
RTG13-M/-D	5	194625	194773	149	4	SK1	NCO
RTG14-M/-D	1	68551	73970	5420	17	S288c	NCO
RTG14-M/-D	2	192289	194226	1938	6	SK1	NCO
RTG14-M/-D	2	651379	651616	238	3	S288c	NCO
RTG14-M/-D	3	207459	207705	247	4	S288c	NCO
RTG14-M/-D	3	235472	236961	1490	5	S288c	NCO
RTG14-M/-D	4	834320	835444	1125	8	S288c	NCO
RTG14-M/-D	4	893390	894075	686	7	SK1	NCO
RTG14-M/-D	4	1269687	1279875	10189	52	S288c	NCO
RTG14-M/-D	4	1420528	1420941	414	7	SK1	NCO
RTG14-M/-D	5	224276	230583	6308	38	S288c	NCO
RTG14-M/-D	5	260905	264738	3834	24	SK1	NCO
RTG14-M/-D	5	488315	489026	712	5	S288c	NCO
RTG14-M/-D	5	559099	562183	3085	52	SK1	NCO
RTG14-M/-D	6	57870	61904	4035	24	SK1	NCO
RTG14-M/-D	7	91652	92892	1241	4	SK1	NCO
RTG14-M/-D	8	98376	99909	1534	6	SK1	NCO
RTG14-M/-D	8	122655	123678	1024	9	SK1	NCO
RTG14-M/-D	8	504323	508643	4321	17	SK1	NCO
RTG14-M/-D	10	230464	236912	6449	53	SK1	NCO
RTG14-M/-D	10	312940	314642	1703	8	SK1	NCO
RTG14-M/-D	10	466454	467589	1136	6	SK1	NCO
RTG14-M/-D	10	572936	573950	1015	4	S288c	NCO
RTG14-M/-D	10	689592	693257	3666	24	SK1	GC with CO
RTG14-M/-D	10	728247	737968	9722	9	S288c/SK1	terminal NCO
RTG14-M/-D	11	31754	34444	2691	8	S288c	NCO
RTG14-M/-D	11	34686	36900	2215	16	SK1	NCO
RTG14-M/-D	11	596684	597543	860	10	S288c	NCO
RTG14-M/-D	11	611187	613110	1924	9	SK1	NCO
RTG14-M/-D	12	54071	55528	1458	11	S288c	NCO
RTG14-M/-D	12	124421	124642	222	3	SK1	NCO
RTG14-M/-D	12	512877	516236	3360	14	S288c	NCO
RTG14-M/-D	12	609555	611994	2440	22	SK1	NCO
RTG14-M/-D	12	613218	613380	163	3	SK1	NCO
RTG14-M/-D	12	1058607	1059322	716	10	S288c	GC with CO
RTG14-M/-D	12	1060417	1064643	4227	27	SK1	terminal NCO
RTG14-M/-D	13	240460	242235	1776	12	SK1	NCO
RTG14-M/-D	13	423520	424897	1378	8	S288c	NCO
RTG14-M/-D	13	837786	839230	1445	9	S288c	NCO
RTG14-M/-D	14	186992	188387	1396	13	S288c	NCO
RTG14-M/-D	14	218774	219410	637	5	SK1	NCO
RTG14-M/-D	14	629307	631792	2486	10	SK1	NCO
RTG14-M/-D	15	160967	164802	3836	49	S288c	NCO
RTG14-M/-D	15	216003	218142	2140	11	S288c	NCO
RTG14-M/-D	15	606232	607260	1029	6	SK1	NCO
RTG14-M/-D	15	987667	989690	2024	10	S288c	NCO
RTG14-M/-D	16	11629	17920	6292	25	S288c/SK1	terminal NCO
RTG14-M/-D	16	22957	25632	2676	26	S288c/SK1	NCO
RTG14-M/-D	16	43601	45292	1692	21	S288c	GC with CO
RTG14-M/-D	16	515535	520832	5298	29	SK1	NCO
RTG14-M/-D	16	792460	795316	2857	16	SK1	NCO
RTG15-M/-D	2	215962	217109	1148	13	S288c	NCO
RTG15-M/-D	2	220055	220136	82	3	SK1	NCO
RTG15-M/-D	2	301323	303540	2218	48	SK1	NCO
RTG15-M/-D	2	680044	680726	683	4	SK1	NCO
RTG15-M/-D	2	760248	760365	118	4	SK1	NCO
RTG15-M/-D	2	802072	803493	1422	7	S288c	NCO
RTG15-M/-D	3	177291	177325	35	2	SK1	GC with CO
RTG15-M/-D	3	209941	210635	695	7	S288c/SK1	NCO
RTG15-M/-D	3	306575	314898	8324	64	S288c/SK1	terminal NCO
RTG15-M/-D	4	134228	134836	609	5	S288c	NCO
RTG15-M/-D	4	587932	592352	4421	28	S288c	NCO
RTG15-M/-D	7	197465	213220	15756	101	SK1	NCO
RTG15-M/-D	7	1066166	1066596	431	4	SK1	NCO
RTG15-M/-D	7	1080931	1081221	291	4	S288c	NCO
RTG15-M/-D	9	269349	271556	2208	17	S288c	NCO
RTG15-M/-D	10	449256	450678	1423	4	S288c	NCO
RTG15-M/-D	10	572936	573135	200	3	S288c	NCO
RTG15-M/-D	10	633146	633463	318	6	S288c	NCO
RTG15-M/-D	11	75663	77172	1510	8	S288c	NCO
RTG15-M/-D	11	135691	136273	583	4	SK1	NCO
RTG15-M/-D	11	188443	189096	654	9	S288c	NCO
RTG15-M/-D	11	215962	217514	1553	16	SK1	NCO
RTG15-M/-D	11	426490	428081	1592	6	SK1	NCO
RTG15-M/-D	12	618279	619971	1693	12	SK1	NCO
RTG15-M/-D	13	388308	388450	143	3	S288c	NCO
RTG15-M/-D	14	78386	80433	2048	15	S288c	NCO
RTG15-M/-D	14	284733	289633	4901	28	SK1	NCO
RTG15-M/-D	14	490190	491913	1724	18	S288c	NCO
RTG15-M/-D	14	698753	699152	400	3	SK1	NCO
RTG15-M/-D	15	421530	422483	954	4	SK1	NCO
RTG15-M/-D	15	509207	511476	2270	17	S288c	NCO
RTG15-M/-D	15	558128	559477	1350	4	SK1	NCO
RTG15-M/-D	16	149427	151370	1944	12	S288c	NCO
RTG15-M/-D	16	320279	320399	121	4	S288c	NCO
RTG15-M/-D	16	321586	322106	521	4	SK1	NCO
RTG15-M/-D	16	458489	464709	6221	32	S288c	NCO
RTG16-M/-D	1	262	29093	28832	72	SK1	terminal NCO
RTG16-M/-D	1	68551	69403	853	8	S288c	NCO
RTG16-M/-D	1	128637	129075	439	4	S288c	NCO
RTG16-M/-D	2	190032	191613	1582	16	SK1	NCO
RTG16-M/-D	2	444564	444887	324	5	SK1	NCO
RTG16-M/-D	2	562638	568465	5828	38	S288c	GC with CO
RTG16-M/-D	2	733014	737232	4219	23	S288c/SK1	NCO
RTG16-M/-D	2	737979	740972	2994	23	S288c/SK1	NCO
RTG16-M/-D	2	802072	807206	5135	10	S288c/SK1	terminal NCO
RTG16-M/-D	4	131875	133068	1194	6	SK1	NCO
RTG16-M/-D	4	462632	464571	1940	9	SK1	NCO
RTG16-M/-D	4	574753	576258	1506	5	SK1	NCO
RTG16-M/-D	4	787632	788528	897	4	SK1	NCO
RTG16-M/-D	4	847524	848136	613	7	S288c	NCO
RTG16-M/-D	4	956552	960787	4236	27	S288c	NCO
RTG16-M/-D	4	1023685	1040939	17255	115	SK1	NCO
RTG16-M/-D	4	1043105	1043299	195	3	SK1	GC with CO
RTG16-M/-D	4	1070310	1071558	1249	3	S288c/SK1	NCO
RTG16-M/-D	4	1317697	1322553	4857	22	S288c/SK1	NCO
RTG16-M/-D	4	1434716	1435091	376	6	S288c/SK1	NCO
RTG16-M/-D	5	19618	23160	3543	15	S288c/SK1	NCO
RTG16-M/-D	5	68643	70022	1380	17	S288c	GC with CO
RTG16-M/-D	5	207285	211989	4705	18	S288c	NCO
RTG16-M/-D	5	310175	311515	1341	8	SK1	NCO
RTG16-M/-D	5	408947	409516	570	7	SK1	NCO
RTG16-M/-D	5	458086	462226	4141	30	SK1	NCO
RTG16-M/-D	5	558441	559174	734	3	SK1	NCO
RTG16-M/-D	6	13997	14343	347	4	S288c/SK1	NCO
RTG16-M/-D	6	92092	93934	1843	23	S288c	GC with CO
RTG16-M/-D	6	131200	131646	447	5	SK1	NCO
RTG16-M/-D	6	182440	182500	61	3	S288c	NCO
RTG16-M/-D	7	932	8231	7300	66	S288c/SK1	terminal NCO
RTG16-M/-D	7	174098	174975	878	7	S288c/SK1	NCO
RTG16-M/-D	7	417265	419249	1985	8	SK1	GC with CO
RTG16-M/-D	7	1007272	1009812	2541	14	SK1	NCO
RTG16-M/-D	8	230093	235099	5007	34	S288c/SK1	NCO
RTG16-M/-D	8	422434	422992	559	6	S288c/SK1	NCO
RTG16-M/-D	8	527678	556178	28501	10	S288c/SK1	terminal NCO
RTG16-M/-D	9	37786	37822	37	3	SK1	NCO
RTG16-M/-D	9	38353	39076	724	5	SK1	NCO
RTG16-M/-D	9	44092	44230	139	3	SK1	NCO
RTG16-M/-D	9	52260	54480	2221	9	S288c	NCO
RTG16-M/-D	9	195521	198073	2553	6	SK1	NCO
RTG16-M/-D	9	267764	276863	9100	59	S288c	NCO
RTG16-M/-D	10	32429	38691	6263	58	S288c	NCO
RTG16-M/-D	10	193406	197272	3867	17	SK1	NCO
RTG16-M/-D	10	466454	469520	3067	8	SK1	NCO
RTG16-M/-D	10	572936	573135	200	3	S288c	NCO
RTG16-M/-D	10	728247	728412	166	5	S288c	NCO
RTG16-M/-D	11	36454	36900	447	5	S288c	NCO
RTG16-M/-D	11	228339	232024	3686	15	SK1	NCO
RTG16-M/-D	11	352793	353207	415	7	S288c	NCO
RTG16-M/-D	11	489458	490620	1163	20	S288c	NCO
RTG16-M/-D	12	269349	272455	3107	9	S288c	NCO
RTG16-M/-D	12	326213	328990	2778	11	SK1	NCO
RTG16-M/-D	12	513766	515879	2114	11	SK1	NCO
RTG16-M/-D	12	1011520	1011934	415	3	S288c	NCO
RTG16-M/-D	13	613158	625245	12088	81	SK1	GC with CO
RTG16-M/-D	13	665349	667766	2418	15	S288c/SK1	NCO
RTG16-M/-D	13	919640	924078	4439	20	S288c/SK1	terminal NCO
RTG16-M/-D	14	9913	14163	4251	10	S288c	terminal NCO
RTG16-M/-D	14	276318	278286	1969	16	SK1	NCO
RTG16-M/-D	15	82988	83757	770	11	SK1	NCO
RTG16-M/-D	15	194961	195722	762	8	S288c	NCO
RTG16-M/-D	15	628572	632023	3452	13	SK1	GC with CO
RTG16-M/-D	15	849514	849847	334	5	S288c/SK1	NCO
RTG16-M/-D	15	1006324	1008443	2120	5	S288c/SK1	NCO
RTG16-M/-D	15	1072492	1079546	7055	19	S288c/SK1	terminal NCO
RTG16-M/-D	16	21870	21980	111	3	SK1	NCO
RTG16-M/-D	16	24614	24950	337	4	SK1	NCO
RTG16-M/-D	16	236616	240133	3518	35	S288c	NCO
RTG16-M/-D	16	490450	495156	4707	23	S288c	NCO
RTG16-M/-D	16	566078	568274	2197	14	S288c	NCO
RTG17-M/-D	1	262	27639	27378	51	S288c/SK1	terminal NCO
RTG17-M/-D	1	130776	131303	528	4	SK1	NCO
RTG17-M/-D	1	198384	198536	153	6	SK1	NCO
RTG17-M/-D	2	360531	360769	239	2	SK1	GC with CO
RTG17-M/-D	2	363224	363408	185	7	SK1	GC with CO
RTG17-M/-D	2	379974	382823	2850	17	S288c	NCO
RTG17-M/-D	2	741097	744519	3423	17	S288c	NCO
RTG17-M/-D	2	762665	764939	2275	17	S288c	NCO
RTG17-M/-D	2	802072	810196	8125	12	S288c/SK1	terminal NCO
RTG17-M/-D	4	3582	59246	55665	295	S288c	NCO
RTG17-M/-D	4	59321	60109	789	11	SK1	GC with CO
RTG17-M/-D	4	665204	667644	2441	19	SK1	NCO
RTG17-M/-D	4	672752	674927	2176	24	S288c	NCO
RTG17-M/-D	4	781717	783406	1690	4	S288c	GC with CO
RTG17-M/-D	4	1045062	1046027	966	12	SK1	GC with CO
RTG17-M/-D	4	1153699	1161688	7990	6	SK1	NCO
RTG17-M/-D	4	1251845	1253598	1754	9	S288c	NCO
RTG17-M/-D	4	1417343	1417872	530	5	S288c	NCO
RTG17-M/-D	5	187243	187805	563	15	SK1	NCO
RTG17-M/-D	5	215137	215227	91	3	S288c	NCO
RTG17-M/-D	5	234239	234931	693	10	SK1	NCO
RTG17-M/-D	5	311096	315416	4321	55	S288c	GC with CO
RTG17-M/-D	5	525798	525834	37	2	S288c	GC with CO
RTG17-M/-D	6	13997	14388	392	5	S288c	NCO
RTG17-M/-D	6	198468	200839	2372	8	S288c	GC with CO
RTG17-M/-D	7	6697	6763	67	3	S288c	NCO
RTG17-M/-D	7	190333	191348	1016	6	SK1	NCO
RTG17-M/-D	7	381313	382533	1221	9	SK1	NCO
RTG17-M/-D	7	471870	472609	740	6	SK1	NCO
RTG17-M/-D	7	707096	710662	3567	3	S288c/SK1	NCO
RTG17-M/-D	7	797044	799262	2219	16	S288c/SK1	NCO
RTG17-M/-D	7	849504	850893	1390	19	SK1	GC with CO
RTG17-M/-D	7	986380	986604	225	3	SK1	NCO
RTG17-M/-D	7	1009713	1012326	2614	19	S288c	NCO
RTG17-M/-D	8	65626	69741	4116	18	SK1	GC with CO
RTG17-M/-D	8	187527	191304	3778	19	S288c	NCO
RTG17-M/-D	8	264180	267804	3625	23	SK1	NCO
RTG17-M/-D	8	422434	423870	1437	7	SK1	NCO
RTG17-M/-D	8	528367	531098	2732	4	S288c	NCO
RTG17-M/-D	9	38353	39139	787	6	SK1	NCO
RTG17-M/-D	9	86925	87159	235	3	SK1	NCO
RTG17-M/-D	9	168127	170921	2795	17	S288c	NCO
RTG17-M/-D	9	270435	272369	1935	15	SK1	NCO
RTG17-M/-D	9	370601	372464	1864	13	S288c	NCO
RTG17-M/-D	10	20525	20525	1	1	S288c/SK1	terminal NCO
RTG17-M/-D	10	24374	25091	718	8	S288c/SK1	NCO
RTG17-M/-D	10	27318	28569	1252	13	S288c/SK1	NCO
RTG17-M/-D	10	235019	236615	1597	13	SK1	GC with CO
RTG17-M/-D	10	238997	240119	1123	19	S288c	NCO
RTG17-M/-D	10	337122	339669	2548	18	S288c	NCO
RTG17-M/-D	10	730841	741671	10831	7	S288c	terminal NCO
RTG17-M/-D	11	402660	403407	748	4	S288c	NCO
RTG17-M/-D	12	120550	121567	1018	8	SK1	NCO
RTG17-M/-D	12	509817	513053	3237	26	S288c/SK1	NCO
RTG17-M/-D	12	819432	821384	1953	8	SK1	GC with CO
RTG17-M/-D	12	1008420	1008909	490	7	S288c	NCO
RTG17-M/-D	12	1060417	1060460	44	3	SK1	NCO
RTG17-M/-D	13	251274	252532	1259	7	S288c	NCO
RTG17-M/-D	13	345829	347796	1968	18	SK1	NCO
RTG17-M/-D	13	403773	405305	1533	12	SK1	NCO
RTG17-M/-D	13	612918	617306	4389	31	S288c	NCO
RTG17-M/-D	13	623505	626430	2926	18	S288c	GC with CO
RTG17-M/-D	14	37063	39122	2060	3	S288c	NCO
RTG17-M/-D	14	121108	124235	3128	27	SK1	NCO
RTG17-M/-D	14	339555	339555	1	1	SK1	GC with CO
RTG17-M/-D	14	722345	724531	2187	14	S288c	NCO
RTG17-M/-D	15	1161	11612	10452	8	S288c/SK1	terminalNCO
RTG17-M/-D	15	23443	24407	965	7	S288c/SK1	NCO
RTG17-M/-D	15	29976	39107	9132	36	S288c/SK1	NCO
RTG17-M/-D	15	61084	63839	2756	13	S288c	GC with CO
RTG17-M/-D	15	101318	105423	4106	36	SK1	NCO
RTG17-M/-D	15	205723	209222	3500	46	SK1	NCO
RTG17-M/-D	15	421530	421714	185	3	SK1	NCO
RTG17-M/-D	15	424779	425050	272	2	SK1	GC with CO
RTG17-M/-D	15	514366	516270	1905	7	S288c/SK1	NCO
RTG17-M/-D	15	581863	582149	287	4	S288c	GC with CO
RTG17-M/-D	15	1037757	1039824	2068	15	SK1	NCO
RTG17-M/-D	16	11629	17920	6292	21	S288c/SK1	terminalNCO
RTG17-M/-D	16	22957	25632	2676	26	S288c/SK1	NCO
RTG17-M/-D	16	68882	69892	1011	7	SK1	GC with CO
RTG17-M/-D	16	279412	280994	1583	10	S288c	NCO
RTG17-M/-D	16	376113	376312	200	3	SK1	NCO
RTG17-M/-D	16	452986	455359	2374	13	S288c	NCO
RTG17-M/-D	16	535407	535437	31	3	SK1	NCO
RTG17-M/-D	16	703815	703890	76	2	SK1	GC with CO
RTG17-M/-D	16	774130	776990	2861	21	S288c	GC with CO
RTG17-M/-D	16	778795	779486	692	2	S288c	GC with CO
RTG17-M/-D	16	791329	794728	3400	15	SK1	GC with CO
RTG17-M/-D	16	925172	928226	3055	8	S288c/SK1	terminal NCO
RTG18-M/-D	1	60198	61084	887	7	SK1	NCO
RTG18-M/-D	1	61164	61708	545	4	S288c	NCO
RTG18-M/-D	1	130292	130776	485	3	SK1	NCO
RTG18-M/-D	2	192289	194226	1938	6	S288c	NCO
RTG18-M/-D	2	214378	219381	5004	32	SK1	NCO
RTG18-M/-D	2	378218	385751	7534	44	SK1	NCO
RTG18-M/-D	2	641914	643138	1225	9	SK1	NCO
RTG18-M/-D	2	718601	725754	7154	60	SK1	NCO
RTG18-M/-D	2	745085	746171	1087	11	S288c	NCO
RTG18-M/-D	3	208954	216424	7471	51	SK1	NCO
RTG18-M/-D	4	232181	234944	2764	20	SK1	NCO
RTG18-M/-D	4	845065	845959	895	9	SK1	NCO
RTG18-M/-D	4	846137	846900	764	3	S288c	NCO
RTG18-M/-D	4	1450091	1456713	6623	31	S288c/SK1	NCO
RTG18-M/-D	5	228711	229778	1068	11	SK1	NCO
RTG18-M/-D	6	254963	256299	1337	21	S288c	NCO
RTG18-M/-D	7	172407	176415	4009	19	SK1	NCO
RTG18-M/-D	7	801373	805722	4350	26	S288c	NCO
RTG18-M/-D	7	1025688	1028507	2820	11	S288c	NCO
RTG18-M/-D	8	59498	64407	4910	47	S288c	NCO
RTG18-M/-D	8	119502	124029	4528	31	S288c	GC with CO
RTG18-M/-D	8	161715	162530	816	4	S288c/SK1	NCO
RTG18-M/-D	8	293153	297072	3920	27	S288c/SK1	NCO
RTG18-M/-D	8	422434	423870	1437	7	S288c/SK1	NCO
RTG18-M/-D	8	527450	556178	28729	16	S288c/SK1	terminal NCO
RTG18-M/-D	9	40898	42679	1782	14	S288c	NCO
RTG18-M/-D	9	140656	145679	5024	49	SK1	NCO
RTG18-M/-D	9	338465	339305	841	3	S288c	NCO
RTG18-M/-D	10	20221	20525	305	2	S288c/SK1	terminal NCO
RTG18-M/-D	10	24374	25091	718	10	S288c/SK1	NCO
RTG18-M/-D	10	27318	28569	1252	13	S288c/SK1	NCO
RTG18-M/-D	10	30160	32465	2306	34	S288c	GC with CO
RTG18-M/-D	10	633146	633743	598	7	S288c	NCO
RTG18-M/-D	11	164899	165754	856	6	SK1	NCO
RTG18-M/-D	11	443630	445062	1433	7	SK1	NCO
RTG18-M/-D	11	507276	507899	624	3	SK1	NCO
RTG18-M/-D	11	518577	520682	2106	16	SK1	GC with CO
RTG18-M/-D	12	124317	126014	1698	5	SK1	NCO
RTG18-M/-D	12	872180	875259	3080	17	S288c/SK1	NCO
RTG18-M/-D	12	1059505	1064643	5139	35	S288c/SK1	terminal NCO
RTG18-M/-D	13	499915	501451	1537	12	S288c	NCO
RTG18-M/-D	13	715257	716783	1527	13	SK1	NCO
RTG18-M/-D	13	795946	798889	2944	34	S288c	NCO
RTG18-M/-D	13	851409	853001	1593	10	SK1	NCO
RTG18-M/-D	14	9913	13989	4077	11	S288c/SK1	terminal NCO
RTG18-M/-D	14	102681	105771	3091	20	SK1	GC with CO
RTG18-M/-D	14	227377	228789	1413	7	SK1	NCO
RTG18-M/-D	14	653557	653635	79	3	S288c	NCO
RTG18-M/-D	14	706528	707765	1238	5	SK1	NCO
RTG18-M/-D	15	25181	25365	185	3	S288c	NCO
RTG18-M/-D	15	81355	84553	3199	40	SK1	NCO
RTG18-M/-D	15	143597	146419	2823	21	SK1	NCO
RTG18-M/-D	15	280789	281493	705	5	S288c	NCO
RTG18-M/-D	15	284983	286414	1432	8	S288c	NCO
RTG18-M/-D	15	481143	482608	1466	8	S288c	NCO
RTG18-M/-D	15	579028	581450	2423	7	SK1	NCO
RTG18-M/-D	16	212736	212817	82	3	S288c	NCO
RTG18-M/-D	16	338490	339114	625	6	S288c	NCO
RTG18-M/-D	16	450521	451247	727	10	SK1	NCO
RTG19-M/-D	1	30516	30558	43	5	S288c	NCO
RTG19-M/-D	1	130292	132066	1775	7	SK1	NCO
RTG19-M/-D	2	6116	8331	2216	4	S288c/SK1	terminal NCO
RTG19-M/-D	2	192289	193122	834	4	SK1	GC with CO
RTG19-M/-D	2	317339	318400	1062	7	SK1	NCO
RTG19-M/-D	3	76939	77900	962	7	SK1	NCO
RTG19-M/-D	3	196331	197788	1458	7	S288c	NCO
RTG19-M/-D	4	93521	123745	30225	136	SK1	GC with CO
RTG19-M/-D	4	164984	167826	2843	14	S288c/SK1	NCO
RTG19-M/-D	4	176206	176588	383	6	S288c	GC with CO
RTG19-M/-D	4	1409741	1411922	2182	15	S288c	NCO
RTG19-M/-D	7	323966	323973	8	3	S288c	NCO
RTG19-M/-D	7	598397	602565	4169	22	S288c	NCO
RTG19-M/-D	9	382331	398957	16627	187	SK1	NCO
RTG19-M/-D	10	188331	189655	1325	11	S288c	NCO
RTG19-M/-D	10	454963	455506	544	6	SK1	NCO
RTG19-M/-D	10	578943	580583	1641	13	S288c	NCO
RTG19-M/-D	10	662241	663098	858	6	S288c	NCO
RTG19-M/-D	12	274041	274243	203	4	SK1	GC with CO
RTG19-M/-D	12	384409	388456	4048	23	S288c/SK1	NCO
RTG19-M/-D	12	854761	855154	394	4	S288c/SK1	NCO
RTG19-M/-D	12	1059505	1064643	5139	35	S288c/SK1	terminal NCO
RTG19-M/-D	13	46074	46481	408	4	S288c	NCO
RTG19-M/-D	13	195572	196123	552	7	SK1	NCO
RTG19-M/-D	13	302548	303930	1383	13	SK1	NCO
RTG19-M/-D	13	386425	389307	2883	29	S288c	NCO
RTG19-M/-D	14	9913	13989	4077	10	S288c/SK1	terminal NCO
RTG19-M/-D	14	34396	34917	522	8	S288c/SK1	NCO
RTG19-M/-D	14	444091	444514	424	4	S288c/SK1	NCO
RTG19-M/-D	14	523434	523619	186	4	S288c/SK1	NCO
RTG19-M/-D	14	653557	653635	79	3	SK1	NCO
RTG19-M/-D	14	700166	700775	610	3	S288c	NCO
RTG19-M/-D	16	503192	504044	853	7	SK1	NCO
RTG19-M/-D	16	527307	531193	3887	24	S288c	NCO
RTG19-M/-D	16	877898	880262	2365	17	S288c	NCO
RTG19-M/-D	16	926181	928226	2046	3	SK1	terminal NCO
RTG20-M/-D	1	30516	30522	7	2	S288c	NCO
RTG20-M/-D	1	66696	72952	6257	30	SK1	NCO
RTG20-M/-D	1	190025	192196	2172	17	S288c	GC with CO
RTG20-M/-D	2	621963	623272	1310	8	S288c	NCO
RTG20-M/-D	4	936189	937167	979	8	SK1	NCO
RTG20-M/-D	4	1105872	1106292	421	4	SK1	NCO
RTG20-M/-D	4	1401432	1402144	713	8	SK1	NCO
RTG20-M/-D	4	1520843	1523658	2816	15	SK1	NCO
RTG20-M/-D	5	269126	269239	114	4	SK1	NCO
RTG20-M/-D	6	210967	211652	686	5	SK1	NCO
RTG20-M/-D	7	432654	433416	763	5	S288c	NCO
RTG20-M/-D	7	478308	479371	1064	12	S288c	NCO
RTG20-M/-D	7	480192	484318	4127	27	SK1	NCO
RTG20-M/-D	8	362504	374065	11562	64	S288c	NCO
RTG20-M/-D	9	336869	339305	2437	18	S288c	NCO
RTG20-M/-D	9	346766	347702	937	8	SK1	NCO
RTG20-M/-D	9	409106	411553	2448	18	SK1	NCO
RTG20-M/-D	11	221820	222033	214	3	S288c	NCO
RTG20-M/-D	11	556475	557299	825	8	SK1	NCO
RTG20-M/-D	12	658599	659919	1321	4	S288c	NCO
RTG20-M/-D	13	346842	347796	955	8	SK1	NCO
RTG20-M/-D	13	396257	398818	2562	32	SK1	NCO
RTG20-M/-D	13	526308	528502	2195	20	SK1	NCO
RTG20-M/-D	13	776870	778144	1275	12	S288c	NCO
RTG20-M/-D	14	76856	80433	3578	36	S288c	NCO
RTG20-M/-D	14	339555	341067	1513	11	SK1	NCO
RTG20-M/-D	14	405841	408778	2938	9	S288c	NCO
RTG20-M/-D	14	489321	491385	2065	21	S288c	NCO
RTG20-M/-D	16	462319	464709	2391	15	SK1	NCO
RTG20-M/-D	16	466824	467087	264	4	S288c	NCO
RTG20-M/-D	16	646670	653932	7263	44	SK1	NCO
RTG20-M/-D	16	784693	785578	886	3	SK1	NCO
RTG21-M/-D	1	92384	93563	1180	5	SK1	NCO
RTG21-M/-D	1	113207	113326	120	3	S288c	NCO
RTG21-M/-D	2	44008	45660	1653	12	S288c	NCO
RTG21-M/-D	2	252423	252589	167	3	SK1	NCO
RTG21-M/-D	2	418065	420137	2073	23	SK1	NCO
RTG21-M/-D	2	627887	632170	4284	17	S288c	NCO
RTG21-M/-D	2	649588	649927	340	2	SK1	GC with CO
RTG21-M/-D	2	803964	807206	3243	4	S288c/SK1	terminal NCO
RTG21-M/-D	3	227570	228886	1317	4	S288c	GC with CO
RTG21-M/-D	3	251939	252633	695	7	S288c/SK1	NCO
RTG21-M/-D	3	306575	314898	8324	64	S288c/SK1	terminal NCO
RTG21-M/-D	4	22006	22874	869	17	SK1	NCO
RTG21-M/-D	4	104854	105348	495	9	SK1	NCO
RTG21-M/-D	4	258677	258800	124	4	SK1	NCO
RTG21-M/-D	4	370499	375611	5113	59	S288c	NCO
RTG21-M/-D	4	551387	553004	1618	11	SK1	GC with CO
RTG21-M/-D	4	583846	584012	167	4	SK1	GC with CO
RTG21-M/-D	4	587932	589875	1944	15	S288c	NCO
RTG21-M/-D	4	703359	703905	547	7	SK1	GC with CO
RTG21-M/-D	4	719391	723910	4520	26	S288c/SK1	NCO
RTG21-M/-D	4	922757	925876	3120	23	S288c	GC with CO
RTG21-M/-D	4	926551	927826	1276	5	S288c	NCO
RTG21-M/-D	4	1180090	1184947	4858	34	SK1	NCO
RTG21-M/-D	4	1492576	1495680	3105	21	SK1	NCO
RTG21-M/-D	5	65944	67482	1539	10	SK1	NCO
RTG21-M/-D	5	173217	175154	1938	13	SK1	NCO
RTG21-M/-D	5	408389	409516	1128	9	S288c	NCO
RTG21-M/-D	5	474020	477110	3091	36	S288c	NCO
RTG21-M/-D	6	13997	14830	834	7	S288c/SK1	NCO
RTG21-M/-D	6	48454	49483	1030	10	S288c/SK1	NCO
RTG21-M/-D	6	92092	99131	7040	63	SK1	GC with CO
RTG21-M/-D	6	192279	196563	4285	37	SK1	NCO
RTG21-M/-D	6	204282	208668	4387	51	SK1	NCO
RTG21-M/-D	7	97109	97616	508	4	SK1	NCO
RTG21-M/-D	7	217417	219119	1703	16	S288c	GC with CO
RTG21-M/-D	7	383867	387977	4111	18	S288c/SK1	NCO
RTG21-M/-D	7	422776	424176	1401	14	S288c	GC with CO
RTG21-M/-D	7	770922	774012	3091	27	SK1	NCO
RTG21-M/-D	7	1080931	1082775	1845	11	S288c	terminal NCO
RTG21-M/-D	8	23521	29289	5769	43	S288c	NCO
RTG21-M/-D	8	61500	66280	4781	37	SK1	NCO
RTG21-M/-D	8	122655	122880	226	3	SK1	NCO
RTG21-M/-D	8	255648	256342	695	4	S288c	NCO
RTG21-M/-D	8	519682	520123	442	4	SK1	NCO
RTG21-M/-D	9	38460	39139	680	5	SK1	NCO
RTG21-M/-D	9	88786	89500	715	10	SK1	NCO
RTG21-M/-D	9	140656	141727	1072	15	SK1	NCO
RTG21-M/-D	9	275789	276321	533	4	SK1	NCO
RTG21-M/-D	9	424253	424438	186	3	SK1	NCO
RTG21-M/-D	10	96041	98106	2066	15	S288c	NCO
RTG21-M/-D	10	147768	148569	802	17	SK1	NCO
RTG21-M/-D	10	150379	151245	867	7	SK1	NCO
RTG21-M/-D	10	421930	422897	968	8	SK1	NCO
RTG21-M/-D	10	466454	467589	1136	6	SK1	NCO
RTG21-M/-D	10	634727	637056	2330	13	S288c	NCO
RTG21-M/-D	10	728247	728412	166	5	S288c	NCO
RTG21-M/-D	11	205481	207105	1625	5	SK1	NCO
RTG21-M/-D	11	450894	451133	240	6	SK1	NCO
RTG21-M/-D	11	534234	536243	2010	8	SK1	NCO
RTG21-M/-D	12	249539	250359	821	9	SK1	NCO
RTG21-M/-D	12	331075	334170	3096	11	S288c	NCO
RTG21-M/-D	12	389347	391460	2114	21	S288c	NCO
RTG21-M/-D	12	502411	504668	2258	9	SK1	NCO
RTG21-M/-D	12	822226	822768	543	5	S288c	NCO
RTG21-M/-D	12	930472	935020	4549	33	S288c	NCO
RTG21-M/-D	12	1020076	1024747	4672	35	S288c	NCO
RTG21-M/-D	13	114304	115471	1168	9	S288c	NCO
RTG21-M/-D	13	350752	354882	4131	25	SK1	NCO
RTG21-M/-D	13	552227	553315	1089	9	SK1	NCO
RTG21-M/-D	13	792254	792254	1	1	S288c	GC with CO
RTG21-M/-D	13	794751	795326	576	7	S288c/SK1	NCO
RTG21-M/-D	13	919640	923556	3917	20	S288c/SK1	terminal NCO
RTG21-M/-D	14	9913	14163	4251	6	S288c	terminal NCO
RTG21-M/-D	14	9913	14163	4251	6	S288c/SK1	terminal NCO
RTG21-M/-D	14	90251	91563	1313	8	SK1	GC with CO
RTG21-M/-D	14	260586	260618	33	3	SK1	NCO
RTG21-M/-D	14	381267	385702	4436	22	S288c	NCO
RTG21-M/-D	14	386488	387050	563	4	SK1	NCO
RTG21-M/-D	14	703883	704248	366	6	S288c	NCO
RTG21-M/-D	15	65427	70322	4896	34	SK1	NCO
RTG21-M/-D	15	439263	441136	1874	7	S288c	GC with CO
RTG21-M/-D	15	483363	483971	609	2	S288c	GC with CO
RTG21-M/-D	15	485571	489366	3796	34	SK1	GC with CO
RTG21-M/-D	15	661531	662272	742	6	S288c/SK1	NCO
RTG21-M/-D	15	807123	809274	2152	15	S288c/SK1	NCO
RTG21-M/-D	15	849514	849847	334	5	S288c/SK1	NCO
RTG21-M/-D	15	1072492	1079504	7013	17	S288c/SK1	terminal NCO
RTG21-M/-D	16	11629	17920	6292	24	S288c/SK1	terminal NCO
RTG21-M/-D	16	72844	74327	1484	6	S288c/SK1	NCO
RTG21-M/-D	16	114050	114957	908	6	SK1	GC with CO
RTG21-M/-D	16	183385	184173	789	5	S288c	NCO
RTG21-M/-D	16	243021	243049	29	2	S288c	GC with CO
RTG21-M/-D	16	299549	303354	3806	31	S288c	GC with CO
RTG21-M/-D	16	497709	500615	2907	21	SK1	NCO
RTG21-M/-D	16	542874	545863	2990	28	S288c	NCO
RTG21-M/-D	16	812552	818284	5733	25	S288c	GC with CO
RTG21-M/-D	16	925172	928226	3055	8	S288c/SK1	terminal NCO
