# Supplementary material for: Extensive Recombination of a Yeast Diploid Hybrid through Meiotic Reversion
Source: PLoS Genet. 2016 Feb 1;12(2):e1005781. doi: 10.1371/journal.pgen.1005781 (PMC4734685; doi:10.1371/journal.pgen.1005781)
Supplement: S8 Table — The expected CO detection frequency correspond to the average of the detection probability of each CO. For example, for RTG8-M/-D, (6 arms * 1 CO * 50 + 2 arms * 2 COs * 62.5)/10 total CO = 55. The observed CO detection frequency is the ratio between masked CO and total CO. (XLSX) [file pgen.1005781.s020.xlsx]

## Sheet: Feuil1
Number of CO per arm	Associated detection probability	RTG7-M/-D	RTG8-M/-D	RTG9-M/-D	RTG10-M/-D	Total
1	0.5	7	6	4	8	25
2	0.625	12	2	0	4	18
3	0.625	4	0	0	1	5
4	0.640625	3	0	0	0	3
5	0.64375	1	0	0	0	1
6	0.648438	1	0	0	0	1
7	0.65067	1	0	0	0	1
8	0.652832	1	0	0	0	1
Total CO count		81	10	4	19	114
Observed CO		54	8	3	12	77
Masked CO		27	2	1	7	37
Expected CO detection frequency		0.624373	0.55	0.5	0.572368	0.604818
Observed CO detection frequency		0.666667	0.8	0.75	0.631579	0.675439
p-value (Fisher exact test)		0.742288	0.628483	1	1	0.216487
