# Supplementary material for: Extensive Recombination of a Yeast Diploid Hybrid through Meiotic Reversion
Source: PLoS Genet. 2016 Feb 1;12(2):e1005781. doi: 10.1371/journal.pgen.1005781 (PMC4734685; doi:10.1371/journal.pgen.1005781)
Supplement: S9 Table — RTG8-M-M and RTG8-M-D are the mother and daughter RTG cells obtained after one RTG passage of the RTG8-M cell isolated from the first RTG passage of the parental strain AND1702. RTG8-M-M-M and RTG8-M-M-D are the mother and daughter cells obtained after one RTG passage of the RTG8-M-M cell. RTG8-M-D-M and RTG8-M-D-D are the mother and daughter cells obtained after one RTG passage of the RTG8-M-D cell. (XLSX) [file pgen.1005781.s021.xlsx]

## Sheet: Feuil1
Strain	Description	Genotype
AND2710	RTG8-M-M	MATα/MATa arg4-Bgl/arg4-RV his3∆200/" HIS4/his4B::LEU2 leu2∆0/leu2::hisG lys2∆0/" met15∆0/" trp1∆63/trp1::hisG ura3∆0/ura3∆(PstI-SmaI)::hisG
AND2711	RTG8-M-D	MATα/MATa arg4-Bgl/arg4-RV his3∆200/" HIS4/his4B::LEU2 leu2∆0/leu2::hisG lys2/" MET15/" trp1∆63/trp1::hisG ura3∆0/ura3∆(PstI-SmaI)::hisG
AND2905	RTG8-M-M-M	MATα/MATa arg4-Bgl/arg4-RV his3∆200/" HIS4B/his4B::LEU2 leu2∆0/" lys2∆0/lys2 met15∆0/" trp1∆63/trp1::hisG ura3∆0/ura3∆(PstI-SmaI)::hisG
AND2906	RTG8-M-M-D	MATα/MATa arg4-Bgl/arg4-RV his3∆200/" HIS4B/his4B::LEU2 leu2∆0/" lys2∆0/lys2 met15∆0/" trp1∆63/trp1::hisG ura3∆0/ura3∆(PstI-SmaI)::hisG
AND2907	RTG8-M-D-M	MATa/" arg4-Bgl/arg4-RV his3∆200/" HIS4/his4B::LEU2 leu2∆0/leu2::hisG lys2/" MET15/" trp1∆63/trp1::hisG ura3∆0/ura3∆(PstI-SmaI)::hisG
AND2908	RTG8-M-D-D	MATα/" arg4-Bgl/arg4-RV his3∆200/" HIS4B/his4B::LEU2 leu2∆0/" lys2∆0/lys2 MET15/" trp1∆63/trp1::hisG ura3∆0/ura3∆(PstI-SmaI)::hisG
