# Supplementary material for: Extensive Recombination of a Yeast Diploid Hybrid through Meiotic Reversion
Source: PLoS Genet. 2016 Feb 1;12(2):e1005781. doi: 10.1371/journal.pgen.1005781 (PMC4734685; doi:10.1371/journal.pgen.1005781)
Supplement: S10 Table — For the arsenite resistance phenotype, 0–4 values have been attributed based on serial dilution drop-tests (0: no growth, 4: growth at the maximal dilution). For the binary phenotype (histidine, leucine or methionine prototrophy), 0–1 values have been attributed based on replica plating (0: no growth, 1:growth). (XLSX) [file pgen.1005781.s022.xlsx]

## Sheet: Feuil1
Strain	Description	Arsenite resistance	Histidine prototrophy	Leucine prototrophy	Methionine prototrophy
ORT7235	S288c	3	0	0	0
ORT7236	SK1	0	0	1	1
AND1702	S288c/SK1	2	1	1	1
AND1708	RTG1-S	3	0	1	1
AND1709	RTG2-S	3	1	1	0
AND1710	RTG3-S	3	0	1	1
AND1711	RTG4-S	3	0	1	1
AND1712	RTG5-S	2	0	1	1
AND1720	RTG6-S	3	1	1	0
AND1733	RTG7-M	1	0	1	1
AND1734	RTG7-D	3	0	0	1
AND1735	RTG8-M	1	0	1	1
AND1736	RTG8-D	4	1	1	1
AND1737	RTG9-M	4	1	0	1
AND1738	RTG9-D	1	0	1	1
AND1739	RTG10-M	2	1	1	1
AND1740	RTG10-D	1	0	1	1
AND2600	RTG11-M	4	1	1	1
AND2601	RTG11-D	1	1	1	1
AND2602	RTG12-M	1	1	1	1
AND2603	RTG12-D	2	1	1	0
AND2604	RTG13-M	1	1	0	1
AND2605	RTG13-D	2	0	1	1
AND2606	RTG14-M	2	1	1	1
AND2607	RTG14-D	1	1	1	0
AND2608	RTG15-M	1	1	1	1
AND2609	RTG15-D	1	1	1	1
AND2610	RTG16-M	4	0	1	1
AND2611	RTG16-D	2	1	1	1
AND2612	RTG17-M	4	1	1	1
AND2613	RTG17-D	1	1	1	0
AND2614	RTG18-M	3	1	1	1
AND2615	RTG18-D	1	1	1	0
AND2616	RTG19-M	1	1	1	0
AND2617	RTG19-D	1	1	1	1
AND2618	RTG20-M	2	1	1	1
AND2619	RTG20-D	3	0	1	1
AND2620	RTG21-M	4	1	1	1
AND2621	RTG21-D	0	0	1	1
